# Supplementary material for: Evolving landscape of methicillin-resistant Staphylococcus pseudintermedius: the emergence of new epidemic waves across Europe, Asia and North America
Source: J Antimicrob Chemother. 2025 Sep 27;81(1):dkaf340. doi: 10.1093/jac/dkaf340 (PMC12802899; doi:10.1093/jac/dkaf340)
Supplement: dkaf340_Supplementary_Data [file dkaf340_supplementary_data.zip › Supplementary Tables.xlsx]

## Sheet: Table S1
Table S1. Models and complexity levels.
Level	Responsible variable	Independent variable(s)
1	Clonal complex	∼ InfectionType
2	Clonal complex	∼ InfectionType + Continent + TimePeriod
3	Clonal complex	∼ InfectionType + Continent ∗ TimePeriod
4	Clonal complex	∼ InfectionType ∗ Continent + InfectionType ∗ TimePeriod + Continent ∗ TimePeriod
5	Clonal complex	∼ InfectionType ∗Continent ∗ TimePeriod
Each model was run with the results of the connected multinomial logistic regression as priors and with 10,000 iterations.
If the model did not converge the iterations were increased to 20,000.
Only complexity level 1 could be used with the available dataset.

## Sheet: Table S2
Table S2. The final Bayesian regression model outcome to measure the association between CC and sample type.
Model Summary
Family: categorical
Links: muCC121 = logit; muCC258 = logit; muCC277 = logit; muCC309 = logit; muCC45 = logit; muCC551 = logit; muCC566 = logit; muCC757 = logit
Formula: CC ~ Type + (1 | study_ID)
Data: datafilv1 (Number of observations: 828)
Draws: 4 chains, each with iter = 10000; warmup = 5000; thin = 1;
total post-warmup draws = 20000
Model validation
Rhat
Min	1Q	Median	3Q	Max
-8.6029	-0.3516	-0.2442	0.4448	7.7644
Bulk_ESS
Min	1Q	Median	3Q	Max
-8.6029	-0.3516	-0.2442	0.4448	7.7644
Tail_ESS
Min	1Q	Median	3Q	Max
-8.6029	-0.3516	-0.2442	0.4448	7.7644
Distribution and Trace Plots
see Supplementary Figure S2
Posterior Predictive Checks
see Supplementary Figure S1A
Pareto-k-diagnostics
		Count	Pct.	Min.ESS
(-Inf, 0.7] (good)		819	0.989	328
(0.7, 1] (bad)		9	0.011	NA
(1, Inf) (very bad)		0	0	NA
see Supplementary Figure S1B
Sensitivity Analysis
see Supplementary Figure S1C
Contingency table of used isolates (datafilv1)
	Colonization	Otitis	SSTI	UTI	Wound	Sum
CC121	8	6	48	0	8	70
CC258	1	10	59	0	25	95
CC277	1	6	25	0	6	38
CC309	13	7	26	1	5	52
CC45	16	17	45	2	12	92
CC551	1	5	30	1	15	52
CC566	4	17	34	2	1	58
CC71	21	33	204	18	45	321
CC757	8	7	25	1	9	50
Sum	73	108	496	25	126	828
Multilevel Hyperparameters
Number of levels: study_ID			36
			Estimate	Est.Error	l-95% CI	u-95% CI	Rhat	Bulk_ESS	Tail_ESS
sd(muCC121_Intercept)			2.83	0.65	1.79	4.33	1	5921	10357
sd(muCC258_Intercept)			2.22	0.52	1.39	3.43	1	7443	11939
sd(muCC277_Intercept)			1.81	0.55	0.97	3.1	1	7121	12203
sd(muCC309_Intercept)			2.68	0.66	1.66	4.27	1	6356	10186
sd(muCC45_Intercept)			2.51	0.55	1.63	3.77	1	6321	10985
sd(muCC551_Intercept)			1.94	0.56	1.08	3.23	1	6105	9715
sd(muCC566_Intercept)			3.39	0.81	2.14	5.27	1	6868	10617
sd(muCC757_Intercept)			2.13	0.53	1.28	3.34	1	6534	11054
Regression Coefficients
			Estimate	Est.Error	l-95% CI	u-95% CI	Rhat	Bulk_ESS	Tail_ESS
muCC121_Intercept			-1.47	0.62	-2.72	-0.27	1	9544	10829
muCC258_Intercept			-4.28	1.05	-6.43	-2.31	1	10315	13165
muCC277_Intercept			-3.79	1.02	-5.93	-1.95	1	12471	12421
muCC309_Intercept			-1.17	0.59	-2.34	-0.02	1	10958	12184
muCC45_Intercept			-0.36	0.52	-1.4	0.66	1	9341	12052
muCC551_Intercept			-3.73	0.99	-5.78	-1.93	1	9500	10417
muCC566_Intercept			-3.57	0.84	-5.29	-1.99	1	13479	12988
muCC757_Intercept			-1.23	0.56	-2.36	-0.15	1	12383	13698
muCC121_TypeOtitis			-0.73	0.61	-1.93	0.45	1	17323	15185
muCC121_TypeSSTI			-0.15	0.5	-1.1	0.83	1	15783	15155
muCC121_TypeUTI			-15.36	0	-15.36	-15.36	1	20545	12223
muCC121_TypeWound			-0.69	0.6	-1.87	0.49	1	15693	15387
muCC258_TypeOtitis			2.03	1	0.1	4.02	1	11598	13496
muCC258_TypeSSTI			2.76	0.97	0.91	4.7	1	10929	12843
muCC258_TypeUTI			-69.25	48.77	-184.01	-3.39	1	10514	10500
muCC258_TypeWound			2.52	0.99	0.61	4.48	1	11334	12964
muCC277_TypeOtitis			1	1	-0.88	3.03	1	12250	10937
muCC277_TypeSSTI			1	0.93	-0.71	2.91	1	11696	11757
muCC277_TypeUTI			-55.45	42.06	-156.62	-2.51	1	10482	9320
muCC277_TypeWound			0.78	1.01	-1.13	2.82	1	12306	11874
muCC309_TypeOtitis			-0.77	0.59	-1.93	0.37	1	15890	14435
muCC309_TypeSSTI			-0.74	0.49	-1.7	0.25	1	15002	14206
muCC309_TypeUTI			-2	1.13	-4.42	0.04	1	21202	14143
muCC309_TypeWound			-1.48	0.7	-2.89	-0.14	1	17728	14079
muCC45_TypeOtitis			-0.36	0.49	-1.32	0.58	1	15289	14351
muCC45_TypeSSTI			-0.81	0.42	-1.64	0.03	1	14236	14756
muCC45_TypeUTI			-2.18	0.85	-3.93	-0.62	1	19660	14797
muCC45_TypeWound			-1.41	0.52	-2.43	-0.39	1	16075	14817
muCC551_TypeOtitis			1.06	0.98	-0.78	3.05	1	10732	11309
muCC551_TypeSSTI			1.55	0.9	-0.11	3.41	1	10318	11340
muCC551_TypeUTI			-0.78	1.33	-3.57	1.71	1	13445	14378
muCC551_TypeWound			1.56	0.94	-0.19	3.49	1	10448	11451
muCC566_TypeOtitis			0.36	0.6	-0.82	1.55	1	15463	15473
muCC566_TypeSSTI			0.3	0.58	-0.83	1.48	1	15802	14708
muCC566_TypeUTI			-0.46	0.95	-2.36	1.35	1	20632	15069
muCC566_TypeWound			-1.6	1.14	-4.01	0.44	1	19084	12872
muCC757_TypeOtitis			-1.01	0.57	-2.15	0.11	1	15305	14345
muCC757_TypeSSTI			-1.08	0.47	-1.98	-0.16	1	14523	15326
muCC757_TypeUTI			-2.62	1.07	-4.88	-0.7	1	21759	13545
muCC757_TypeWound			-1.13	0.59	-2.3	0	1	16966	15118
Predicted Probabilities
CC	Type		Predicted Prob
CC71	Colonization		0.356271
CC121	Colonization		0.0940642
CC258	Colonization		0.0081358
CC277	Colonization		0.012552
CC309	Colonization		0.123587
CC45	Colonization		0.262743
CC551	Colonization		0.0129988
CC566	Colonization		0.0137188
CC757	Colonization		0.115929
CC71	SSTI		0.433796
CC121	SSTI		0.0939867
CC258	SSTI		0.105428
CC277	SSTI		0.0313289
CC309	SSTI		0.0703369
CC45	SSTI		0.142278
CC551	SSTI		0.0551987
CC566	SSTI		0.020561
CC757	SSTI		0.0470848
CC71	Otitis		0.440257
CC121	Otitis		0.05727
CC258	Otitis		0.0552185
CC277	Otitis		0.0339095
CC309	Otitis		0.0719728
CC45	Otitis		0.22762
CC551	Otitis		0.037401
CC566	Otitis		0.0230121
CC757	Otitis		0.0533387
CC71	UTI		0.795069
CC121	UTI		0
CC258	UTI		0.0001623
CC277	UTI		0.0002432
CC309	UTI		0.054731
CC45	UTI		0.0837763
CC551	UTI		0.0156596
CC566	UTI		0.0229271
CC757	UTI		0.0274317
CC71	Wound		0.521235
CC121	Wound		0.0700619
CC258	Wound		0.101821
CC277	Wound		0.0322368
CC309	Wound		0.044795
CC45	Wound		0.0988045
CC551	Wound		0.0690682
CC566	Wound		0.0052615
CC757	Wound		0.0567169

## Sheet: Table S3
Table S3. The final Binominal regression model outcome to measure the association between the resistance level of gentamicin (GEN) and CC.
Model Summary
Generalized linear mixed model fit by maximum likelihood (Laplace Approximation) [glmerMod]
Family: binomial ( logit )
Formula: datared2[[antibiotic]] ~ CC + (1 | study_ID)
Data: datared2
Control: glmerControl(optimizer = "bobyqa", optCtrl = list(maxfun = 1e+05))
AIC	BIC	logLik	deviance	df.resid
1021.01	1087.14	-497.505	995.009	1183
Scaled residuals:
Min	1Q	Median	3Q	Max
-8.6029	-0.3516	-0.2442	0.4448	7.7644
Model validation
Comparison to null model			p-value	0
McFadden R2			R2	0.23158
Observed Dispersion			dispersion	0.9098
Observed Dispersion			p-values	0.322
Influential Cases
see Supplementary Figure 3A
Sensitivity Analysis
see Supplementary Figure 4A
Contingency table of used isolates (datared2)
	CC71	CC121	CC196	CC258	CC277	CC309	CC45	CC551	CC566	CC64	CC757	Singleton	Sum
R	364	45	8	5	9	24	120	53	23	15	25	66	757
S	73	54	10	98	15	14	14	18	9	7	29	98	439
Sum	437	99	18	103	24	38	134	71	32	22	54	164	1196
Random effects
Number of obs:		1196
groups: study_ID		34
Groups	Name	Variance	Std.Dev.
study_ID	(Intercept)	3.214	1.793
Fixed effects
				Estimate	Std. Error	z value	Pr(>|z|)	odds_ratio	ci_lower	ci_upper
(Intercept)				-2.34164	0.368301	-6.35796	0	0.0961694	0.0467232	0.197943
CCCC121				2.21509	0.362927	6.10341	0	9.16224	4.49855	18.6608
CCCC196				1.87734	0.623293	3.01196	0.0025956	6.53606	1.92645	22.1755
CCCC258				5.15725	0.536037	9.62107	0	173.686	60.7409	496.649
CCCC277				2.5232	0.51156	4.93236	8e-07	12.4685	4.57471	33.983
CCCC309				1.88058	0.453152	4.15	3.32e-05	6.55733	2.69771	15.9389
CCCC45				0.886462	0.392016	2.26129	0.0237411	2.42653	1.12537	5.2321
CCCC551				1.97239	0.425827	4.6319	3.6e-06	7.18782	3.1198	16.5603
CCCC566				0.605107	0.551511	1.09718	0.272563	1.83145	0.621353	5.39822
CCCC64				1.21737	0.552996	2.20141	0.0277069	3.37829	1.14282	9.98658
CCCC757				2.4829	0.38812	6.39726	0	11.976	5.59675	25.6262
CCSingleton				2.77426	0.279759	9.91662	0	16.0268	9.26213	27.732

## Sheet: Table S4
Table S4. The final Binominal regression model outcome to measure the association between the resistance level of clindamycin (CLI) and CC.
Model Summary
Generalized linear mixed model fit by maximum likelihood (Laplace Approximation) [glmerMod]
Family: binomial ( logit )
Formula: datared2[[antibiotic]] ~ CC + (1 | study_ID)
Data: datared2
Control: glmerControl(optimizer = "bobyqa", optCtrl = list(maxfun = 1e+05))
AIC	BIC	logLik	deviance	df.resid
673.073	731.99	-324.537	649.073	990
Scaled residuals:
Min	1Q	Median	3Q	Max
-1.9397	-0.396	-0.1821	-0.1312	8.0063
Model validation
Comparison to null model			p-value	0
McFadden R2			R2	0.157959
Observed Dispersion			dispersion	0.98836
Observed Dispersion			p-values	0.982
Influential Cases
see Supplementary Figure 3B
Sensitivity Analysis
see Supplementary Figure 4B
Contingency table of used isolates (datared2)
	CC71	CC121	CC2090	CC258	CC309	CC45	CC551	CC64	CC68	CC757	Singleton	Sum
R	259	80	5	57	22	130	65	12	60	42	119	851
S	9	10	17	17	14	3	3	14	5	12	47	151
Sum	268	90	22	74	36	133	68	26	65	54	166	1002
Random effects
Number of obs:		1002
groups: study_ID		31
Groups	Name	Variance	Std.Dev.
study_ID	(Intercept)	0.9369	0.9679
Fixed effects
				Estimate	Std. Error	z value	Pr(>|z|)	odds_ratio	ci_lower	ci_upper
(Intercept)				-3.64809	0.406643	-8.97124	0	0.0260409	0.0117359	0.0577826
CCCC121				0.768444	0.557398	1.37863	0.168009	2.15641	0.72321	6.4298
CCCC2090				4.0707	0.675271	6.02824	0	58.5979	15.5984	220.133
CCCC258				2.38027	0.496318	4.79586	1.6e-06	10.8078	4.08567	28.5898
CCCC309				2.70488	0.549816	4.91962	9e-07	14.9525	5.08982	43.9266
CCCC45				0.100459	0.723402	0.138871	0.889552	1.10568	0.267829	4.56458
CCCC551				0.628631	0.722874	0.869627	0.384504	1.87504	0.454662	7.73274
CCCC64				3.48826	0.578345	6.03146	0	32.7291	10.5351	101.679
CCCC68				0.912114	0.657398	1.38746	0.165301	2.48958	0.686338	9.03055
CCCC757				2.00688	0.512799	3.91358	9.09e-05	7.44007	2.72316	20.3273
CCSingleton				2.54534	0.416052	6.11784	0	12.7475	5.63995	28.8122

## Sheet: Table S5
Table S5. The final Binominal regression model outcome to measure the association between the resistance level of tetracycline (TET) and CC.
Model Summary
Generalized linear mixed model fit by maximum likelihood (Laplace Approximation) [glmerMod]
Family: binomial ( logit )
Formula: datared2[[antibiotic]] ~ CC + (1 | study_ID)
Data: datared2
Control: glmerControl(optimizer = "bobyqa", optCtrl = list(maxfun = 1e+05))
AIC	BIC	logLik	deviance	df.resid
1128.63	1189.15	-552.313	1104.63	1134
Scaled residuals:
Min	1Q	Median	3Q	Max
-2.4211	-0.587	-0.2226	0.6594	8.4969
Model validation
Comparison to null model			p-value	0
McFadden R2			R2	0.091562
Observed Dispersion			dispersion	1.08524
Observed Dispersion			p-values	0.436
Influential Cases
see Supplementary Figure 3C
Sensitivity Analysis
see Supplementary Figure 4C
Contingency table of used isolates (datared2)
	CC71	CC121	CC196	CC258	CC309	CC45	CC551	CC64	CC68	CC757	Singleton	Sum
R	213	49	11	82	26	128	56	13	62	42	104	786
S	192	45	7	13	5	8	15	7	2	10	56	360
Sum	405	94	18	95	31	136	71	20	64	52	160	1146
Random effects
Number of obs:		1146
groups: study_ID		31
Groups	Name	Variance	Std.Dev.
study_ID	(Intercept)	1.572	1.254
Fixed effects
				Estimate	Std. Error	z value	Pr(>|z|)	odds_ratio	ci_lower	ci_upper
(Intercept)				-0.606699	0.277472	-2.18653	0.0287771	0.545147	0.316465	0.93908
CCCC121				-0.643203	0.399199	-1.61123	0.107129	0.525606	0.240356	1.14939
CCCC196				-0.66631	0.594043	-1.12165	0.26201	0.5136	0.160312	1.64545
CCCC258				-2.28933	0.35896	-6.37768	0	0.101334	0.0501421	0.20479
CCCC309				-1.2601	0.560201	-2.24937	0.0244887	0.283625	0.0946003	0.85035
CCCC45				-1.85486	0.430974	-4.30388	1.68e-05	0.156474	0.0672341	0.364163
CCCC551				-0.845169	0.397811	-2.12455	0.0336243	0.429485	0.196936	0.936637
CCCC64				-0.918986	0.552634	-1.66292	0.0963284	0.398923	0.135045	1.17842
CCCC68				-3.7615	0.77578	-4.84867	1.2e-06	0.0232489	0.0050821	0.106355
CCCC757				-1.57475	0.430406	-3.65875	0.0002534	0.207059	0.0890687	0.481353
CCSingleton				-0.44263	0.241296	-1.83439	0.0665966	0.642345	0.400288	1.03077

## Sheet: Table S6
Table S6. The final Binominal regression model outcome to measure the association between the resistance level of chloramphenicol (CHL) and CC.
Model Summary
Generalized linear mixed model fit by maximum likelihood (Laplace Approximation) [glmerMod]
Family: binomial ( logit )
Formula: datared2[[antibiotic]] ~ CC + (1 | study_ID)
Data: datared2
Control: glmerControl(optimizer = "bobyqa", optCtrl = list(maxfun = 1e+05))
AIC	BIC	logLik	deviance	df.resid
754.6	802.9	-367.3	734.6	908
Scaled residuals:
Min	1Q	Median	3Q	Max
-8.087	-0.3137	0.1815	0.4345	9.8084
Model validation
Comparison to null model			p-value	0
McFadden R2			R2	0.22057
Observed Dispersion			dispersion	0.89038
Observed Dispersion			p-values	0.472
Influential Cases
see Supplementary Figure 3D
Sensitivity Analysis
see Supplementary Figure 4D
Contingency table of used isolates (datared2)
	CC71	CC121	CC258	CC309	CC45	CC551	CC566	CC68	Singleton	Sum
R	81	77	3	10	114	6	23	1	28	343
S	274	20	60	21	11	47	7	62	73	575
Sum	355	97	63	31	125	53	30	63	101	918
Random effects
Number of obs:		918
groups: study_ID		27
Groups	Name	Variance	Std.Dev.
study_ID	(Intercept)	1.917	1.385
Fixed effects
				Estimate	Std. Error	z value	Pr(>|z|)	odds_ratio	ci_lower	ci_upper
(Intercept)				1.41997	0.336537	4.21936	2.45e-05	4.13699	2.13904	8.00111
CCCC121				-2.61063	0.395197	-6.6059	0	0.0734882	0.0338704	0.159447
CCCC258				2.04161	0.663847	3.07542	0.002102	7.70302	2.09692	28.2969
CCCC309				-0.108201	0.581665	-0.18602	0.852429	0.897447	0.287002	2.80629
CCCC45				-4.5417	0.494894	-9.17712	0	0.0106553	0.0040393	0.0281078
CCCC551				0.864178	0.54561	1.58388	0.113222	2.37305	0.81447	6.91417
CCCC566				-2.3117	0.60311	-3.83297	0.0001266	0.0990924	0.0303853	0.32316
CCCC68				1.93535	1.08594	1.7822	0.0747174	6.92649	0.824412	58.1946
CCSingleton				-0.494684	0.325247	-1.52095	0.128272	0.609763	0.322334	1.1535

## Sheet: Table S7
Table S7. The final Binominal regression model outcome to measure the association between the resistance level of trimethoprim/sulfamethoxazole (SXT) and CC.
Model Summary
Generalized linear mixed model fit by maximum likelihood (Laplace Approximation) [glmerMod]
Family: binomial ( logit )
Formula: datared2[[antibiotic]] ~ CC + (1 | study_ID)
Data: datared2
Control: glmerControl(optimizer = "bobyqa", optCtrl = list(maxfun = 1e+05))
AIC	BIC	logLik	deviance	df.resid
615	671.4	-295.5	591	805
Scaled residuals:
Min	1Q	Median	3Q	Max
-1.7855	-0.4004	-0.1843	-0.1161	7.7341
Model validation
Comparison to null model			p-value	0
McFadden R2			R2	0.2209
Observed Dispersion			dispersion	1.07199
Observed Dispersion			p-values	0.402
Influential Cases
see Supplementary Figure 3E
Sensitivity Analysis
see Supplementary Figure 4E
Contingency table of used isolates (datared2)
	CC71	CC121	CC258	CC277	CC309	CC45	CC566	CC64	CC68	CC757	Singleton	Sum
R	244	71	63	15	24	25	20	16	64	37	77	656
S	9	3	8	5	9	28	9	7	1	15	67	161
Sum	253	74	71	20	33	53	29	23	65	52	144	817
Random effects
Number of obs:		817
groups: study_ID		27
Groups	Name	Variance	Std.Dev.
study_ID	(Intercept)	0.6089	0.7803
Fixed effects
				Estimate	Std. Error	z value	Pr(>|z|)	odds_ratio	ci_lower	ci_upper
(Intercept)				-3.73942	0.403842	-9.2596	0	0.0237679	0.0107704	0.0524503
CCCC121				0.335204	0.75282	0.445264	0.656129	1.39823	0.319715	6.11492
CCCC258				0.862216	0.536959	1.60574	0.108332	2.3684	0.826773	6.7846
CCCC277				2.10292	0.666366	3.15581	0.0016006	8.19005	2.21853	30.2349
CCCC309				2.43534	0.578843	4.20726	2.58e-05	11.4197	3.67226	35.512
CCCC45				3.88232	0.505243	7.68408	0	48.5368	18.0302	130.66
CCCC566				2.82872	0.615145	4.59847	4.3e-06	16.9239	5.06848	56.5095
CCCC64				2.99263	0.625919	4.78118	1.7e-06	19.9381	5.84643	67.9951
CCCC68				-0.249712	1.10211	-0.226576	0.820754	0.779025	0.0898284	6.75599
CCCC757				2.62586	0.502429	5.22632	2e-07	13.8164	5.16083	36.989
CCSingleton				3.35359	0.412401	8.13185	0	28.6052	12.7468	64.193

## Sheet: Table S8
Table S8. The final Binominal regression model outcome to measure the association between the resistance level of enrofloxacin (ENR) and CC.
Model Summary
Generalized linear mixed model fit by maximum likelihood (Laplace Approximation) [glmerMod]
Family: binomial ( logit )
Formula: datared2[[antibiotic]] ~ CC + (1 | study_ID)
Data: datared2
Control: glmerControl(optimizer = "bobyqa", optCtrl = list(maxfun = 1e+05))
AIC	BIC	logLik	deviance	df.resid
332.9	367.9	-158.5	316.9	578
Scaled residuals:
Min	1Q	Median	3Q	Max
-4.8445	-0.1869	-0.1299	0.2218	11.912
Model validation
Comparison to null model			p-value	0
McFadden R2			R2	0.487128
Observed Dispersion			dispersion	0.89241
Observed Dispersion			p-values	0.504
Influential Cases
see Supplementary Figure 3F
Sensitivity Analysis
see Supplementary Figure 4F
Contingency table of used isolates (datared2)
	CC71	CC121	CC258	CC309	CC45	CC757	Singleton	Sum
R	280	57	9	6	37	9	31	429
S	11	2	62	11	3	11	57	157
Sum	291	59	71	17	40	20	88	586
Random effects
Number of obs:		586
groups: study_ID		19
Groups	Name	Variance	Std.Dev.
study_ID	(Intercept)	2.201	1.484
Fixed effects
				Estimate	Std. Error	z value	Pr(>|z|)	odds_ratio	ci_lower	ci_upper
(Intercept)				-3.89036	0.543509	-7.15787	0	0.0204379	0.0070436	0.0593034
CCCC121				-0.629896	0.996099	-0.632362	0.52715	0.532647	0.0756037	3.75264
CCCC258				5.64289	0.563037	10.0222	0	282.277	93.6284	851.024
CCCC309				4.85097	0.833324	5.82123	0	127.865	24.9695	654.772
CCCC45				0.681147	0.750606	0.907464	0.364162	1.97614	0.453827	8.60492
CCCC757				3.342	0.646543	5.16903	2e-07	28.2756	7.96277	100.406
CCSingleton				4.4755	0.495703	9.0286	0	87.8386	33.2456	232.079

## Sheet: Table S9
Table S9. Distribution of MRSP isolates across studies.
Country	Reference in Table S10	Continent	MRSP isolates (no.)	Full reference
Thailand, Israel	Perreten et al., 2013	Asia	59	Perreten V, Chanchaithong P, Prapasarakul N, et al. Novel pseudo-staphylococcal cassette chromosome mec element (ΨSCCmec57395) in methicillin-resistant Staphylococcus pseudintermedius CC45. Antimicrob Agents Chemother 2013; 57: 5509–15.
Thailand	Chanchaithong et al., 2014	Asia	83	Chanchaithong P, Perreten V, Schwendener S, et al. Strain typing and antimicrobial susceptibility of methicillin-resistant coagulase-positive staphylococcal species in dogs and people associated with dogs in Thailand. J Appl Microbiol 2014; 117: 572–86.
Portugal	Couto et al., 2014	Europe	20	Couto N, Belas A, Couto I, Perreten V, Pomba C. Genetic relatedness, antimicrobial and biocide susceptibility comparative analysis of methicillin-resistant and -susceptible Staphylococcus pseudintermedius from Portugal. Microb Drug Resist 2014; 20: 364–71.
Finland	Grönthal et al., 2014	Europe	64	Grönthal T, Ollilainen M, Eklund M, et al. Epidemiology of methicillin resistant Staphylococcus pseudintermedius in guide dogs in Finland. Acta Vet Scand 2015; 57: 37.
France	Haenni et al., 2014	Europe	41	Haenni M, de Moraes NA, Châtre P, Médaille C, Moodley A, Madec J-Y. Characterisation of clinical canine meticillin-resistant and meticillin-susceptible Staphylococcus pseudintermedius in France. J Glob Antimicrob Resist 2014; 2: 119–23.
Japan	Ishihara et al., 2015	Asia	43	Ishihara K, Koizumi A, Saito M, Muramatsu Y, Tamura Y. Detection of methicillin-resistant Staphylococcus pseudintermedius ST169 and novel ST354 SCC mec II–III isolates related to the worldwide ST71 clone. Epidemiol Infect 2016; 144: 434–42.
Norway	Kjellman et al., 2015	Europe	50	Kjellman EE, Slettemeås JS, Small H, Sunde M. Methicillin‐resistant Staphylococcus pseudintermedius (MRSP) from healthy dogs in Norway – occurrence, genotypes and comparison to clinical MRSP. Microbiologyopen 2015; 4: 857–66.
Portugal	Couto et al., 2016	Europe	11	Couto N, Monchique C, Belas A, Marques C, Gama LT, Pomba C. Trends and molecular mechanisms of antimicrobial resistance in clinical staphylococci isolated from companion animals over a 16 year period. J Antimicrob Chemother 2016; 71: 1479–87.
Denmark	Damborg et al., 2016	Europe	46	Damborg P, Moodley A, Aalbæk B, Ventrella G, dos Santos TP, Guardabassi L. High genotypic diversity among methicillin-resistant Staphylococcus pseudintermedius isolated from canine infections in Denmark. BMC Vet Res 2016; 12: 131.
Thailand	Kadlec et al., 2016	Asia	10	Kadlec K, Weiß S, Wendlandt S, Schwarz S, Tonpitak W. Characterization of canine and feline methicillin-resistant Staphylococcus pseudintermedius (MRSP) from Thailand. Vet Microbiol 2016; 194: 93–7.
Finland	Gronthal et al., 2017	Europe	91	Grönthal T, Eklund M, Thomson K, Piiparinen H, Sironen T, Rantala M. Antimicrobial resistance in Staphylococcus pseudintermedius and the molecular epidemiology of methicillin-resistant S. pseudintermedius in small animals in Finland. J Antimicrob Chemother 2017; 72: 1021–30.
Korea	Kang et al., 2017	Asia	60	Kang J-H, Chung T-H, Hwang C-Y. Clonal distribution of methicillin-resistant Staphylococcus pseudintermedius isolates from skin infection of dogs in Korea. Vet Microbiol 2017; 210: 32–7.
Poland	Kizerwetter-Świda et al., 2017	Europe	42	Kizerwetter-Świda M, Chrobak-Chmiel D, Rzewuska M, Binek M. Changes in the population structure of canine methicillin-resistant Staphylococcus pseudintermedius in Poland. Vet Microbiol 2017; 208: 106–9.
Italy	Ventrella et al., 2017	Europe	21	Ventrella G, Moodley A, Grandolfo E, et al. Frequency, antimicrobial susceptibility and clonal distribution of methicillin-resistant Staphylococcus pseudintermedius in canine clinical samples submitted to a veterinary diagnostic laboratory in Italy: a 3-year retrospective investigation. Vet Microbiol 2017; 211: 103–6.
France	Bergot et al., 2018	Europe	174	Bergot M, Martins-Simoes P, Kilian H, et al. Evolution of the population structure of Staphylococcus pseudintermedius in France. Front Microbiol 2018; 9.
Italy	Corro et al., 2018	Europe	16	Corrò M, Skarin J, Börjesson S, Rota A. Occurrence and characterization of methicillin-resistant Staphylococcus pseudintermedius in successive parturitions of bitches and their puppies in two kennels in Italy. BMC Vet Res 2018; 14: 308.
South Korea	Han et al., 2018	Asia	20	Han J-I, Rhim H, Yang C-H, Park H-M. Molecular characteristics of new clonal complexes of Staphylococcus pseudintermedius from clinically normal dogs. Vet Q 2018; 38: 14–20.
Thailand	Phumthanakorn et al., 2018	Asia	93	Phumthanakorn N, Fungwithaya P, Chanchaithong P, Prapasarakul N. Enterotoxin gene profile of methicillin-resistant Staphylococcus pseudintermedius isolates from dogs, humans and the environment. J Med Microbiol 2018; 67: 866–73.
United States	Videla et al., 2018	North America	141	Videla R, Solyman SM, Brahmbhatt A, Sadeghi L, Bemis DA, Kania SA. Clonal complexes and antimicrobial susceptibility profiles of Staphylococcus pseudintermedius isolates from dogs in the United States. Microb Drug Resist 2018; 24: 83–8.
Australia	Worthing et al., 2018	Oceania	39	Worthing KA, Brown J, Gerber L, Trott DJ, Abraham S, Norris JM. Methicillin-resistant staphylococci amongst veterinary personnel, personnel-owned pets, patients and the hospital environment of two small animal veterinary hospitals. Vet Microbiol 2018; 223: 79–85.
Argentina	Gagetti et al., 2019	South America	10	Gagetti P, Wattam AR, Giacoboni G, et al. Identification and molecular epidemiology of methicillin resistant Staphylococcus pseudintermedius strains isolated from canine clinical samples in Argentina. BMC Vet Res 2019; 15: 264.
Italy	Menandro et al., 2019	Europe	19	Menandro ML, Dotto G, Mondin A, Martini M, Ceglie L, Pasotto D. Prevalence and characterization of methicillin-resistant Staphylococcus pseudintermedius from symptomatic companion animals in Northern Italy: Clonal diversity and novel sequence types. Comp Immunol Microbiol Infect Dis 2019; 66: 101331.
New Zealand	Nisa et al., 2019	Oceania	29	Nisa S, Bercker C, Midwinter AC, et al. Combining MALDI-TOF and genomics in the study of methicillin resistant and multidrug resistant Staphylococcus pseudintermedius in New Zealand. Sci Rep 2019; 9.
The Netherlands	Wegener et al., 2020	Europe	50	Wegener A, Damborg P, Guardabassi L, et al. Specific staphylococcal cassette chromosome mec (SCCmec) types and clonal complexes are associated with low-level amoxicillin/clavulanic acid and cefalotin resistance in methicillin-resistant Staphylococcus pseudintermedius. J Antimicrob Chemother 2020.
United States	Brooks et al., 2020	North America	40	Brooks MR, Padilla-Vélez L, Khan TA, et al. Prophage-mediated disruption of genetic competence in Staphylococcus pseudintermedius. mSystems 2020; 5: e00684-19.
Korea	Kang and Hwang 2020	Asia	39	Kang J-H, Hwang C-Y. First detection of multiresistance pRE25-like elements from Enterococcus spp. in Staphylococcus pseudintermedius isolated from canine pyoderma. J Glob Antimicrob Resist 2020; 20: 304–8.
Korea	Lee and Yang 2020	Asia	23	Lee GY, Yang S-J. Comparative assessment of genotypic and phenotypic correlates of Staphylococcus pseudintermedius strains isolated from dogs with otitis externa and healthy dogs. Comp Immunol Microbiol Infect Dis 2020; 70: 101376.
Italy	Nocera et al., 2020	Europe	23	Nocera FP, Parisi A, Corrente M, De Martino L. Evidence of new sequence types of methicillin-resistant Staphylococcus pseudintermedius in Italy. Pol J Vet Sci 2020; 23: 465–8.
Spain	Perez-Sancho et al., 2020	Europe	17	Pérez-Sancho M, Alvarez-Perez S, Garcia-Seco T, et al. Antimicrobial resistance of coagulase-positive Staphylococcus isolates recovered in a veterinary university hospital. Antibiotics 2020; 9: 752.
Australia	Rynhoud et al., 2020	Oceania	81	Rynhoud H, Forde BM, Beatson SA, et al. Molecular epidemiology of clinical and colonizing methicillin-resistant Staphylococcus isolates in companion animals. Front Vet Sci 2021; 8: 620491.
Switzerland	Schmidt et al., 2020	Europe	19	Schmidt JS, Kuster SP, Nigg A, et al. Poor infection prevention and control standards are associated with environmental contamination with carbapenemase-producing Enterobacterales and other multidrug-resistant bacteria in Swiss companion animal clinics. Antimicrob Resist Infect Control 2020; 9: 93.
Slovenia	Papic et al., 2021	Europe	35	Papić B, Golob M, Zdovc I, Kušar D, Avberšek J. Genomic insights into the emergence and spread of methicillin-resistant Staphylococcus pseudintermedius in veterinary clinics. Vet Microbiol 2021; 258: 109119.
Portugal	Silva et al., 2021	Europe	31	Silva V, Oliveira A, Manageiro V, et al. Clonal diversity and antimicrobial resistance of methicillin-resistant Staphylococcus pseudintermedius isolated from canine pyoderma. Microorganisms 2021; 9: 482.
United States	Adiguzel et al., 2022	North America	25	Adiguzel MC, Schaefer K, Rodriguez T, Ortiz J, Sahin O. Prevalence, mechanism, genetic diversity, and cross-resistance patterns of methicillin-resistant Staphylococcus isolated from companion animal clinical samples submitted to a veterinary diagnostic laboratory in the midwestern united states. Antibiotics 2022; 11: 609.
United States	Bruce et al., 2022	North America	17	Bruce SA, Smith JT, Mydosh JL, et al. Accessory genome dynamics of local and global Staphylococcus pseudintermedius populations. Front Microbiol 2022; 13: 798175.
Brazil	Penna et al., 2022	South America	20	Penna B, Silva MB, Botelho AMN, et al. Detection of the international lineage ST71 of methicillin-resistant Staphylococcus pseudintermedius in two cities in Rio de Janeiro State. Braz J Microbiol 2022; 53: 2335–41.
Norway	Roken et al., 2022	Europe	13	Røken M, Iakhno S, Haaland AH, Wasteson Y, Bjelland AM. Transmission of methicillin-resistant Staphylococcus spp. from infected dogs to the home environment and owners. Antibiotics 2022; 11: 637.
Brazil	Viegas et al., 2022	South America	24	Viegas FM, Santana JA, Silva BA, et al. Occurrence and characterization of methicillin-resistant Staphylococcus spp. in diseased dogs in Brazil. PLoS One 2022; 17: e0269422.
Brazil	Breyer et al., 2023	South America	15	Breyer GM, Saggin BF, de Carli S, et al. Virulent potential of methicillin-resistant and methicillin-susceptible Staphylococcus pseudintermedius in dogs. Acta Trop 2023; 242: 106911.
Portugal	Morais et al., 2023	Europe	48	Morais C, Costa SS, Leal M, et al. Genetic diversity and antimicrobial resistance profiles of Staphylococcus pseudintermedius associated with skin and soft-tissue infections in companion animals in Lisbon, Portugal. Front Microbiol 2023; 14: 1167834.
South Africa	Phophi et. al 2023a	Africa	14	Phophi L, Abouelkhair M, Jones R, Henton M, Qekwana DN, Kania SA. The molecular epidemiology and antimicrobial resistance of Staphylococcus pseudintermedius canine clinical isolates submitted to a veterinary diagnostic laboratory in South Africa. PLoS One 2023; 18: e0290645.
United States	Phophi et. al 2023b	North America	131	Phophi L, Abouelkhair MA, Jones R, Zehr J, Kania SA. Temporal changes in antibiotic resistance and population structure of methicillin-resistant Staphylococcus pseudintermedius between 2010 and 2021 in the United States. Comp Immunol Microbiol Infect Dis 2023; 100: 102028.
Denmark, The Netherlands, Canada, USA, Sweden	Pirolo et al., 2023	Europe	69	Pirolo M, Menezes M, Damborg P, et al. In vitro and in vivo susceptibility to cefalexin and amoxicillin/clavulanate in canine low-level methicillin-resistant Staphylococcus pseudintermedius. J Antimicrob Chemother 2023: dkad182.
Brazil	Santana et al., 2023	South America	13	Santana JA, Paraguassu AO, Santana RST, et al. Risk factors, genetic diversity, and antimicrobial resistance of Staphylococcus spp. isolates in dogs admitted to an intensive care unit of a veterinary hospital. Antibiotics 2023; 12: 621.
USA	Sawhney et al. 2023	North America	40	Sawhney SS, Vargas RC, Wallace MA, et al. Diagnostic and commensal Staphylococcus pseudintermedius genomes reveal niche adaptation through parallel selection of defense mechanisms. Nat Commun 2023; 14: 7065.
Argentina, USA	Srednik et al., 2023	South America	34	Srednik ME, Perea CA, Giacoboni GI, et al. Genomic features of antimicrobial resistance in Staphylococcus pseudintermedius isolated from dogs with pyoderma in Argentina and the united states: a comparative study. Int J Mol Sci 2023; 24: 11361.
-	pubMLST	Europe	210	-
-	pubMLST	Asia	202	-
-	pubMLST	North America	131	-
-	pubMLST	South America	53	-
-	pubMLST	Africa	1	-
-	pubMLST	Oceania	54	-

## Sheet: Table S10
Table S10. Literature review dataset.
Original strain ID	Review ID	ST	CC	Country	Continent	Year	After 2013	Reference	Host	Status	Site	Infection	AST method	OXA (oxacillin)	PEN (penicillin)	GEN (gentamicin)	CLI (clindamycin)	TET (tetracycline)	CHL (chloramphenicol)	SXT (trimethoprim/sulfamethoxazole)	MUP (mupirocin)	CIP (ciprofloxacin)	DOX (doxycycline)	ENR (enrofloxacin)	IMI (imipenem)	BPEN (benzylpenicillin)	KAN (kanamycin)	STR (streptomycin)	PRI (pristinamycin)	ERY (erythromycin)	SPI (spiramycin)	NEO (neomycin)	LIN (lincomycin)	NOR (norfloxacin)	OFL (ofloxacin)	PRA (pradofloxacin)	FLO (florfenicol)	TMP (trimethoprim)	SMX (sulfamethoxazole)	MOX (moxifloxacin)	TIC (ticarcillin)	TCA (ticarcillin+clavulanic acid)	MAR (marbofloxacin)	LEV (levofloxacin)	GAT (gatifloxacin)	AMP (ampicillin)	AMK (amikacin)	LEX (cephalexin)	OXYTET (oxytetracycline)
	review_ID0001	45	45	Thailand	Asia	2010-2012	No	Chanchaithong et al., 2014	Dog	Not specified	Not specified	Not specified	Not specified	R	R	R	R	R	R		S	R					R	R		R								S	R
	review_ID0002	45	45	Thailand	Asia	2010-2012	No	Chanchaithong et al., 2014	Dog	Not specified	Not specified	Not specified	Broth microdilution	R	R	R	R	R	R		S	R					R	R		R								S	R
	review_ID0003	45	45	Thailand	Asia	2010-2012	No	Chanchaithong et al., 2014	Dog	Not specified	Not specified	Not specified	Broth microdilution	R	R	R	R	R	R		S	R					R	R		R								S	R
	review_ID0004	45	45	Thailand	Asia	2010-2012	No	Chanchaithong et al., 2014	Dog	Not specified	Not specified	Not specified	Broth microdilution	R	R	R	R	R	R		S	R					R	R		R								S	R
	review_ID0005	45	45	Thailand	Asia	2010-2012	No	Chanchaithong et al., 2014	Dog	Not specified	Not specified	Not specified	Broth microdilution	R	R	R	R	R	R		S	R					R	R		R								S	R
	review_ID0006	45	45	Thailand	Asia	2010-2012	No	Chanchaithong et al., 2014	Dog	Not specified	Not specified	Not specified	Broth microdilution	R	R	R	R	R	R		S	R					R	R		R								S	R
	review_ID0007	45	45	Thailand	Asia	2010-2012	No	Chanchaithong et al., 2014	Dog	Not specified	Not specified	Not specified	Broth microdilution	R	R	R	R	R	R		S	R					R	R		R								S	R
	review_ID0008	45	45	Thailand	Asia	2010-2012	No	Chanchaithong et al., 2014	Dog	Not specified	Not specified	Not specified	Broth microdilution	R	R	R	R	R	R		S	R					R	R		R								S	R
	review_ID0009	45	45	Thailand	Asia	2010-2012	No	Chanchaithong et al., 2014	Dog	Not specified	Not specified	Not specified	Broth microdilution	R	R	R	R	R	R		S	R					R	R		R								S	R
	review_ID0010	45	45	Thailand	Asia	2010-2012	No	Chanchaithong et al., 2014	Dog	Not specified	Not specified	Not specified	Broth microdilution	R	R	R	R	R	R		S	R					R	R		R								S	R
	review_ID0011	45	45	Thailand	Asia	2010-2012	No	Chanchaithong et al., 2014	Dog	Not specified	Not specified	Not specified	Broth microdilution	R	R	R	R	R	R		S	R					R	R		R								S	R
	review_ID0012	45	45	Thailand	Asia	2010-2012	No	Chanchaithong et al., 2014	Dog	Not specified	Not specified	Not specified	Broth microdilution	R	R	R	R	R	R		S	R					R	R		R								S	R
	review_ID0013	45	45	Thailand	Asia	2010-2012	No	Chanchaithong et al., 2014	Dog	Not specified	Not specified	Not specified	Broth microdilution	R	R	R	R	R	R		S	R					R	R		R								S	R
	review_ID0014	45	45	Thailand	Asia	2010-2012	No	Chanchaithong et al., 2014	Dog	Not specified	Not specified	Not specified	Broth microdilution	R	R	R	R	R	R		S	R					R	R		R								S	R
	review_ID0015	45	45	Thailand	Asia	2010-2012	No	Chanchaithong et al., 2014	Dog	Not specified	Not specified	Not specified	Broth microdilution	R	R	R	R	R	R		S	R					R	R		R								S	R
	review_ID0016	45	45	Thailand	Asia	2010-2012	No	Chanchaithong et al., 2014	Dog	Not specified	Not specified	Not specified	Broth microdilution	R	R	R	R	R	R		S	R					R	R		R								S	R
	review_ID0017	45	45	Thailand	Asia	2010-2012	No	Chanchaithong et al., 2014	Dog	Not specified	Not specified	Not specified	Broth microdilution	R	R	R	R	R	R		S	R					R	R		R								S	R
	review_ID0018	45	45	Thailand	Asia	2010-2012	No	Chanchaithong et al., 2014	Dog	Not specified	Not specified	Not specified	Broth microdilution	R	R	R	R	R	R		S	R					R	R		R								S	R
	review_ID0019	45	45	Thailand	Asia	2010-2012	No	Chanchaithong et al., 2014	Dog	Not specified	Not specified	Not specified	Broth microdilution	R	R	R	R	R	R		S	R					R	R		R								S	R
	review_ID0020	45	45	Thailand	Asia	2010-2012	No	Chanchaithong et al., 2014	Dog	Not specified	Not specified	Not specified	Broth microdilution	R	R	R	R	R	R		S	R					R	R		R								S	R
	review_ID0021	45	45	Thailand	Asia	2010-2012	No	Chanchaithong et al., 2014	Dog	Not specified	Not specified	Not specified	Broth microdilution	R	R	R	R	R	R		S	R					R	R		R								S	R
	review_ID0022	45	45	Thailand	Asia	2010-2012	No	Chanchaithong et al., 2014	Dog	Not specified	Not specified	Not specified	Broth microdilution	R	R	R	R	R	R		S	R					R	R		R								S	R
	review_ID0023	45	45	Thailand	Asia	2010-2012	No	Chanchaithong et al., 2014	Dog	Not specified	Not specified	Not specified	Broth microdilution	R	R	R	R	R	R		S	R					R	R		R								S	R
	review_ID0024	45	45	Thailand	Asia	2010-2012	No	Chanchaithong et al., 2014	Dog	Not specified	Not specified	Not specified	Broth microdilution	R	R	R	R	R	R		S	R					R	R		R								S	R
	review_ID0025	45	45	Thailand	Asia	2010-2012	No	Chanchaithong et al., 2014	Dog	Not specified	Not specified	Not specified	Broth microdilution	R	R	R	R	R	R		S	R					R	R		R								S	R
	review_ID0026	45	45	Thailand	Asia	2010-2012	No	Chanchaithong et al., 2014	Dog	Not specified	Not specified	Not specified	Broth microdilution	R	R	R	R	R	R		S	R					R	R		R								S	R
	review_ID0027	45	45	Thailand	Asia	2010-2012	No	Chanchaithong et al., 2014	Dog	Not specified	Not specified	Not specified	Broth microdilution	R	R	R	R	R	R		S	R					R	R		R								S	R
	review_ID0028	45	45	Thailand	Asia	2010-2012	No	Chanchaithong et al., 2014	Dog	Not specified	Not specified	Not specified	Broth microdilution	R	R	R	R	R	R		S	R					R	R		R								S	R
	review_ID0029	45	45	Thailand	Asia	2010-2012	No	Chanchaithong et al., 2014	Dog	Not specified	Not specified	Not specified	Broth microdilution	R	R	R	R	R	R		S	R					R	R		R								S	R
	review_ID0030	45	45	Thailand	Asia	2010-2012	No	Chanchaithong et al., 2014	Dog	Not specified	Not specified	Not specified	Broth microdilution	R	R	R	R	R	R		S	R					R	R		R								S	R
	review_ID0031	45	45	Thailand	Asia	2010-2012	No	Chanchaithong et al., 2014	Dog	Not specified	Not specified	Not specified	Broth microdilution	R	R	R	R	R	R		S	R					R	R		R								S	R
	review_ID0032	45	45	Thailand	Asia	2010-2012	No	Chanchaithong et al., 2014	Human	Not specified	Not specified	Not specified	Broth microdilution	R	R	R	R	R	R		S	R					R	R		R								S	R
	review_ID0033	45	45	Thailand	Asia	2010-2012	No	Chanchaithong et al., 2014	Human	Not specified	Not specified	Not specified	Broth microdilution	R	R	R	R	R	R		S	R					R	R		R								S	R
	review_ID0034	45	45	Thailand	Asia	2010-2012	No	Chanchaithong et al., 2014	Human	Not specified	Not specified	Not specified	Broth microdilution	R	R	R	R	R	R		S	R					R	R		R								S	R
	review_ID0035	45	45	Thailand	Asia	2010-2012	No	Chanchaithong et al., 2014	Dog	Not specified	Not specified	Not specified	Broth microdilution	R	R	R	R	R	R		S	R					R	R		R								S	R
	review_ID0036	45	45	Thailand	Asia	2010-2012	No	Chanchaithong et al., 2014	Dog	Not specified	Not specified	Not specified	Broth microdilution	R	R	R	R	R	R		S	S					R	R		R								S	R
	review_ID0037	45	45	Thailand	Asia	2010-2012	No	Chanchaithong et al., 2014	Human	Not specified	Not specified	Not specified	Broth microdilution	R	R	R	R	R	R		S	R					R	R		R								S	R
	review_ID0038	45	45	Thailand	Asia	2010-2012	No	Chanchaithong et al., 2014	Dog	Not specified	Not specified	Not specified	Broth microdilution	R	R	R	R	S	R		S	R					R	R		R								S	R
	review_ID0039	45	45	Thailand	Asia	2010-2012	No	Chanchaithong et al., 2014	Dog	Not specified	Not specified	Not specified	Broth microdilution	R	R	R	R	R	R		S	R					R	R		R								R	R
	review_ID0040	45	45	Thailand	Asia	2010-2012	No	Chanchaithong et al., 2014	Dog	Not specified	Not specified	Not specified	Broth microdilution	R	R	R	R	R	R		S	R					R	R		R								R	R
	review_ID0041	45	45	Thailand	Asia	2010-2012	No	Chanchaithong et al., 2014	Human	Not specified	Not specified	Not specified	Broth microdilution	R	R	R	R	R	R		S	R					R	R		R								R	R
	review_ID0042	45	45	Thailand	Asia	2010-2012	No	Chanchaithong et al., 2014	Human	Not specified	Not specified	Not specified	Broth microdilution	R	R	R	R	R	R		S	R					R	R		R								R	R
AP47	review_ID0043	55		Thailand	Asia	2010-2012	No	Chanchaithong et al., 2014	Dog	Clinical	Skin	SSTI	Broth microdilution	S	R	R	R	R	R		S	R					R	R		R								S	R
vet/A36	review_ID0044	110		Thailand	Asia	2010-2012	No	Chanchaithong et al., 2014	Human	Colonization	Nose	Colonization	Broth microdilution	R	R	R	R	R	S		S	R					R	R		R								R	R
AM33	review_ID0045	111	121	Thailand	Asia	2010-2012	No	Chanchaithong et al., 2014	Dog	Colonization	Not specified	Colonization	Broth microdilution	R	R	R	R	R	S		S	S					R	R		R								R	R
	review_ID0046	112	121	Thailand	Asia	2010-2012	No	Chanchaithong et al., 2014	Dog	Not specified	Not specified	Not specified	Broth microdilution	R	R	R	R	R	S		S	S					R	R		R								R	R
	review_ID0047	112	121	Thailand	Asia	2010-2012	No	Chanchaithong et al., 2014	Dog	Not specified	Not specified	Not specified	Broth microdilution	R	R	R	R	R	S		S	S					R	R		R								R	R
AI6	review_ID0048	112	121	Thailand	Asia	2010-2012	No	Chanchaithong et al., 2014	Dog	Colonization	Not specified	Colonization	Broth microdilution	R	R	R	R	R	S		S	S					R	R		R								R	R
	review_ID0049	112	121	Thailand	Asia	2010-2012	No	Chanchaithong et al., 2014	Human	Not specified	Not specified	Not specified	Broth microdilution	R	R	R	R	R	S		S	S					R	R		R								R	R
	review_ID0050	112	121	Thailand	Asia	2010-2012	No	Chanchaithong et al., 2014	Dog	Not specified	Not specified	Not specified	Broth microdilution	R	R	R	R	R	S		S	S					R	R		R								R	R
	review_ID0051	112	121	Thailand	Asia	2010-2012	No	Chanchaithong et al., 2014	Dog	Not specified	Not specified	Not specified	Broth microdilution	R	R	R	R	R	S		S	S					R	R		R								R	R
	review_ID0052	112	121	Thailand	Asia	2010-2012	No	Chanchaithong et al., 2014	Dog	Not specified	Not specified	Not specified	Broth microdilution	R	R	R	R	R	S		S	S					R	R		R								R	R
	review_ID0053	112	121	Thailand	Asia	2010-2012	No	Chanchaithong et al., 2014	Human	Not specified	Not specified	Not specified	Broth microdilution	R	R	R	R	R	S		S	R					R	R		R								R	R
	review_ID0054	112	121	Thailand	Asia	2010-2012	No	Chanchaithong et al., 2014	Dog	Not specified	Not specified	Not specified	Broth microdilution	R	R	R	R	R	S		R	S					R	R		R								R	R
	review_ID0055	112	121	Thailand	Asia	2010-2012	No	Chanchaithong et al., 2014	Human	Not specified	Not specified	Not specified	Broth microdilution	R	R	R	R	R	S		R	S					R	R		R								R	R
vet/A23	review_ID0056	113	45	Thailand	Asia	2010-2012	No	Chanchaithong et al., 2014	Human	Not specified	Not specified	Not specified	Broth microdilution	R	R	R	R	R	R		S	R					R	R		R								S	R
AP11	review_ID0057	114		Thailand	Asia	2010-2012	No	Chanchaithong et al., 2014	Dog	Not specified	Not specified	Not specified	Broth microdilution	R	R	R	R	R	S		S	R					R	R		R								R	R
vet/B62-1	review_ID0058	115		Thailand	Asia	2010-2012	No	Chanchaithong et al., 2014	Human	Colonization	Not specified	Colonization	Broth microdilution	R	R	R	R	R			S	R					R	R		R								R	R
AM27	review_ID0059	116	45	Thailand	Asia	2010-2012	No	Chanchaithong et al., 2014	Dog	Colonization	Not specified	Colonization	Broth microdilution	R	R	R	R	R	R		S	S					R	R		R								S	R
AH1	review_ID0060	121	121	Thailand	Asia	2010-2012	No	Chanchaithong et al., 2014	Dog	Colonization	Nose	Colonization	Broth microdilution	R	R	R	R	R	R		S	R					R	R		R								R	S
	review_ID0061	125	309	Thailand	Asia	2010-2012	No	Chanchaithong et al., 2014	Dog	Not specified	Not specified	Not specified	Broth microdilution	R	R	R	R	R	S		S	R					R	R		R								R	R
vetB66.1	review_ID0062	169	71	Thailand	Asia	2010-2012	No	Chanchaithong et al., 2014	Human	Colonization	Nose	Colonization	Broth microdilution	R	R	R	R	R	S		S	R					R	R		R								R	R
	review_ID0063	169	71	Thailand	Asia	2010-2012	No	Chanchaithong et al., 2014	Dog	Not specified	Not specified	Not specified	Broth microdilution	R	R	R	S	R	S		S	S					R	S		S								S	S
AE1	review_ID0064	178	566	Thailand	Asia	2010-2012	No	Chanchaithong et al., 2014	Dog	Not specified	Not specified	Not specified	Broth microdilution	R	R	R	R	R	S		S	R					R	R		R								R	R
vet/A77	review_ID0065	178	566	Thailand	Asia	2010-2012	No	Chanchaithong et al., 2014	Human	Not specified	Not specified	Not specified	Broth microdilution	R	R	R	R	R	S		S	R					R	R		R								R	R
	review_ID0066	181		Thailand	Asia	2010-2012	No	Chanchaithong et al., 2014	Dog	Not specified	Not specified	Not specified	Broth microdilution	R	R	R	R	R	S		S	R					R	R		R								R	R
	review_ID0067	181		Thailand	Asia	2010-2012	No	Chanchaithong et al., 2014	Dog	Not specified	Not specified	Not specified	Broth microdilution	R	R	R	R	R	S		S	R					R	R		R								R	R
	review_ID0068	181		Thailand	Asia	2010-2012	No	Chanchaithong et al., 2014	Dog	Not specified	Not specified	Not specified	Broth microdilution	R	R	R	R	R	S		S	R					R	R		R								R	R
	review_ID0069	181		Thailand	Asia	2010-2012	No	Chanchaithong et al., 2014	Human	Not specified	Not specified	Not specified	Broth microdilution	R	R	R	R	R	S		S	R					R	R		R								R	R
	review_ID0070	181		Thailand	Asia	2010-2012	No	Chanchaithong et al., 2014	Human	Not specified	Not specified	Not specified	Broth microdilution	R	R	R	R	R	S		S	R					R	R		R								R	R
	review_ID0071	181		Thailand	Asia	2010-2012	No	Chanchaithong et al., 2014	Human	Not specified	Not specified	Not specified	Broth microdilution	R	R	R	R	R	S		S	R					R	R		R								R	R
	review_ID0072	181		Thailand	Asia	2010-2012	No	Chanchaithong et al., 2014	Dog	Not specified	Not specified	Not specified	Broth microdilution	R	R	R	R	R	S		S	R					R	R		R								R	R
	review_ID0073	181		Thailand	Asia	2010-2012	No	Chanchaithong et al., 2014	Dog	Not specified	Not specified	Not specified	Broth microdilution	R	R	R	R	R	S		S	R					R	R		R								R	R
	review_ID0074	181		Thailand	Asia	2010-2012	No	Chanchaithong et al., 2014	Human	Not specified	Not specified	Not specified	Broth microdilution	R	R	R	R	R	S		S	R					R	R		R								R	R
	review_ID0075	182	182	Thailand	Asia	2010-2012	No	Chanchaithong et al., 2014	Dog	Not specified	Not specified	Not specified	Broth microdilution	R	R	R	R	R	S		S	R					R	R		R								R	R
	review_ID0076	182	182	Thailand	Asia	2010-2012	No	Chanchaithong et al., 2014	Dog	Not specified	Not specified	Not specified	Broth microdilution	R	R	R	R	R	S		S	R					R	R		R								R	R
	review_ID0077	182	182	Thailand	Asia	2010-2012	No	Chanchaithong et al., 2014	Dog	Not specified	Not specified	Not specified	Broth microdilution	R	R	R	R	R	S		R	R					R	R		R								R	R
	review_ID0078	183	17	Thailand	Asia	2010-2012	No	Chanchaithong et al., 2014	Dog	Not specified	Not specified	Not specified	Broth microdilution	R	R	R	R	R	S		S	R					R	R		R								R	R
	review_ID0079	183	17	Thailand	Asia	2010-2012	No	Chanchaithong et al., 2014	Dog	Not specified	Not specified	Not specified	Broth microdilution	R	R	R	R	R	S		S	R					R	R		R								R	R
	review_ID0080	183	17	Thailand	Asia	2010-2012	No	Chanchaithong et al., 2014	Human	Not specified	Not specified	Not specified	Broth microdilution	R	R	R	R	R	S		S	R					R	R		R								R	R
	review_ID0081	183	17	Thailand	Asia	2010-2012	No	Chanchaithong et al., 2014	Human	Not specified	Not specified	Not specified	Broth microdilution	R	R	R	R	R	S		S	R					R	R		R								R	R
	review_ID0082	185	45	Thailand	Asia	2010-2012	No	Chanchaithong et al., 2014	Dog	Colonization	Not specified	Colonization	Broth microdilution	R	R	S	S	R	S		S	S					S	S		S								S	S
	review_ID0083	185	45	Thailand	Asia	2010-2012	No	Chanchaithong et al., 2014	Dog	Not specified	Not specified	Not specified	Broth microdilution	R	R	S	S	R	S		S	S					S	S		S								S	S
FMV34/2012	review_ID0084	45	45	Portugal	Europe	2012	No	Couto et al., 2016	Dog	Clinical	Skin	SSTI	Disk diffusion	R	R	R	R	R	R	R		S		R			R	R		R		R		S	S		S	R	R	S							S
FMV6096B/10	review_ID0085	71	71	Portugal	Europe	2010	No	Couto et al., 2016	Dog	Clinical	Skin	SSTI	Disk diffusion	R	R	R	R	R	S	R		S		S			R	R		R		R		S	S		S	R	R	S							S
FMV48/2012	review_ID0086	71	71	Portugal	Europe	2012	No	Couto et al., 2016	Dog	Clinical	Skin	SSTI	Disk diffusion	R	R	R	R	R	S	R		S		S			R	R		R		R		S	S		S	R	R	S							S
FMV71/2012	review_ID0087	71	71	Portugal	Europe	2012	No	Couto et al., 2016	Dog	Clinical	Skin	SSTI	Disk diffusion	R	R	R	R	R	S	R		S		S			R	R		R		R		S	S		S	R	R	S							S
FMV22/2013	review_ID0088	71	71	Portugal	Europe	2013	No	Couto et al., 2016	Dog	Clinical	Skin	SSTI	Disk diffusion	R	R	R	R	R	S	R		S		S			R	R		R		R		S	S		S	R	R	S							S
FMV10/2014	review_ID0089	71	71	Portugal	Europe	2014	Yes	Couto et al., 2016	Dog	Clinical	Skin	SSTI	Disk diffusion	R	R	R	R	R	S	R		R		S			R	R		R		R		R	R		S	R	R	S							S
FMV7/2011	review_ID0090	71	71	Portugal	Europe	2011	No	Couto et al., 2016	Dog	Clinical	Skin	SSTI	Disk diffusion	R	R	R	R	R	R	R		S		R			R	R		R		R		S	S		R	R	R	S							S
FMV29/2012	review_ID0091	71	71	Portugal	Europe	2012	No	Couto et al., 2016	Cat	Clinical	UTI	UTI	Disk diffusion	R	R	R	R	S	S	R		S		R			R	R		R		R		S	S		S	R	R	S							S
FMV42/2014	review_ID0092	339	551	Portugal	Europe	2014	Yes	Couto et al., 2016	Dog	Clinical	Skin	SSTI	Disk diffusion	R	R	S	R	S	S	R		S		R			R	R		R		R		S	S		S	R	R	S							S
FMV52/2013	review_ID0093	342	277	Portugal	Europe	2013	No	Couto et al., 2016	Dog	Clinical	Skin	SSTI	Disk diffusion	R	R	S	R	R	S	R		S		S			R	R		R		R		S	S		S	R	R	S							S
FMV12/2014	review_ID0094	342	277	Portugal	Europe	2014	Yes	Couto et al., 2016	Dog	Clinical	Skin	SSTI	Disk diffusion	R	R	S	S	R	S	R		S		S			R	R		S		S		S	S		S	R	R	S							S
FMV29/08	review_ID0095	71	71	Portugal	Europe	2008	No	Couto et al., 2014	Dog	Colonization	Not specified	Colonization	Disk diffusion	R	R	R	R	R	S	R		R		R			R	R		R				R	R	R				R						R
FMV34C/08	review_ID0096	71	71	Portugal	Europe	2008	No	Couto et al., 2014	Dog	Colonization	Not specified	Colonization	Disk diffusion	R	R	R	R	R	S	R		R		R			R	R		R				R	R	R				R						R
FMV34D/08	review_ID0097	71	71	Portugal	Europe	2008	No	Couto et al., 2014	Dog	Colonization	Not specified	Colonization	Disk diffusion	R	R	R	R	R	S	R		R		R			R	R		R				R	R	R				R						R
FMV71/08	review_ID0098	71	71	Portugal	Europe	2008	No	Couto et al., 2014	Dog	Colonization	Not specified	Colonization	Disk diffusion	R	R	R	R	R	S	R		R		R			R	R		R				R	R	R				R						R
FMV104/08	review_ID0099	71	71	Portugal	Europe	2008	No	Couto et al., 2014	Dog	Colonization	Not specified	Colonization	Disk diffusion	R	R	R	R	R	S	R		R		R			R	R		R				R	R	R				R						R
FMV116/08	review_ID0100	71	71	Portugal	Europe	2008	No	Couto et al., 2014	Dog	Colonization	Not specified	Colonization	Disk diffusion	R	R	R	R	R	S	R		R		R			R	R		R				R	R	R				R						R
FMV4877/10	review_ID0101	71	71	Portugal	Europe	2010	No	Couto et al., 2014	Dog	Clinical	Skin	SSTI	Disk diffusion	R	R	R	R	R	S	R		R		R			R	R		R				R	R	R				R						R
FMVP61/ZP	review_ID0102	71	71	Portugal	Europe	2007-2011	No	Couto et al., 2014	Dog	Clinical	Skin	SSTI	Disk diffusion	R	R	R	R	R	S	R		R		R			R	R		R				R	R	R				R						R
FMV3891/09	review_ID0103	71	71	Portugal	Europe	2009	No	Couto et al., 2014	Cat	Clinical	UTI	UTI	Disk diffusion	R	R	R	R	R	S	R		R		R			R	R		R				R	R	R				R						R
FMV1860/10	review_ID0104	71	71	Portugal	Europe	2010	No	Couto et al., 2014	Cat	Clinical	Ear	Otitis	Disk diffusion	R	R	R	R	R	S	R		R		R			R	R		R				R	R	R				R						R
FMV3607/10	review_ID0105	71	71	Portugal	Europe	2010	No	Couto et al., 2014	Cat	Clinical	UTI	UTI	Disk diffusion	R	R	R	R	R	R	R		R		R			R	R		R				R	R	R				R						R
FMV5819/10	review_ID0106	71	71	Portugal	Europe	2010	No	Couto et al., 2014	Dog	Clinical	Skin	SSTI	Disk diffusion	R	R	R	R	R	S	R		R		R			R	R		R				R	R	R				R						R
FMVStaph4	review_ID0107	71	71	Portugal	Europe	2007-2011	No	Couto et al., 2014	Dog	Clinical	Skin	SSTI	Disk diffusion	R	R	R	R	R	S	R		R		R			R	R		R				R	R	R				R						R
FMV981/11	review_ID0108	71	71	Portugal	Europe	2011	No	Couto et al., 2014	Dog	Clinical	Skin	SSTI	Disk diffusion	R	R	R	R	R	S	R		R		R			R	R		R				R	R	R				R						R
FMV13/2011	review_ID0109	195	71	Portugal	Europe	2011	No	Couto et al., 2014	Dog	Clinical	Bone	Other	Disk diffusion	R	R	R	R	S	S	R		R		R			R	R		R				R	R	R				R						R
FMV1879B/07	review_ID0110	196	196	Portugal	Europe	2007	No	Couto et al., 2014	Cat	Clinical	UTI	UTI	Disk diffusion	R	R	R	R	S	S	R		R		R			R	R		R				R	R	R				R						R
FMV67/08	review_ID0111	203	71	Portugal	Europe	2008	No	Couto et al., 2014	Dog	Colonization	Not specified	Colonization	Disk diffusion	R	R	R	R	R	S	R		R		R			R	R		R				R	R	R				R						R
FMV178/09	review_ID0112	203	71	Portugal	Europe	2009	No	Couto et al., 2014	Dog	Colonization	Not specified	Colonization	Disk diffusion	R	R	R	R	R	S	R		R		R			R	R		R				R	R	R				R						R
FMV3008/10	review_ID0113	203	71	Portugal	Europe	2010	No	Couto et al., 2014	Dog	Clinical	Ear	Otitis	Disk diffusion	R	R	R	R	S	S	R		R		R			R	R		R				R	R	R				R						R
FMV5/08	review_ID0114	213	196	Portugal	Europe	2008	No	Couto et al., 2014	Dog	Colonization	Not specified	Colonization	Disk diffusion	R	R	R	R	S	S	R		R		R			R	R		R				R	R	R				R						R
P-117	review_ID0115	71	71	Finland	Europe	2010-2011	No	Grönthal et al., 2014	Not specified/Other	Not specified	Not specified	Not specified	Disk diffusion
P-125	review_ID0116	71	71	Finland	Europe	2010-2011	No	Grönthal et al., 2014	Not specified/Other	Not specified	Not specified	Not specified	Disk diffusion
P-128	review_ID0117	71	71	Finland	Europe	2010-2011	No	Grönthal et al., 2014	Not specified/Other	Not specified	Not specified	Not specified	Disk diffusion
P-129	review_ID0118	71	71	Finland	Europe	2010-2011	No	Grönthal et al., 2014	Not specified/Other	Not specified	Not specified	Not specified	Disk diffusion
P-166	review_ID0119	71	71	Finland	Europe	2010-2011	No	Grönthal et al., 2014	Not specified/Other	Not specified	Not specified	Not specified	Disk diffusion
P-177	review_ID0120	71	71	Finland	Europe	2010-2011	No	Grönthal et al., 2014	Not specified/Other	Not specified	Not specified	Not specified	Disk diffusion
P-206	review_ID0121	71	71	Finland	Europe	2010-2011	No	Grönthal et al., 2014	Not specified/Other	Not specified	Not specified	Not specified	Disk diffusion
P-229	review_ID0122	71	71	Finland	Europe	2010-2011	No	Grönthal et al., 2014	Not specified/Other	Not specified	Not specified	Not specified	Disk diffusion
P-250*	review_ID0123	71	71	Finland	Europe	2010-2011	No	Grönthal et al., 2014	Not specified/Other	Not specified	Not specified	Not specified	Disk diffusion
P-260	review_ID0124	71	71	Finland	Europe	2010-2011	No	Grönthal et al., 2014	Not specified/Other	Not specified	Not specified	Not specified	Disk diffusion
P-262	review_ID0125	71	71	Finland	Europe	2010-2011	No	Grönthal et al., 2014	Not specified/Other	Not specified	Not specified	Not specified	Disk diffusion
P-270	review_ID0126	71	71	Finland	Europe	2010-2011	No	Grönthal et al., 2014	Not specified/Other	Not specified	Not specified	Not specified	Disk diffusion
P-272	review_ID0127	71	71	Finland	Europe	2010-2011	No	Grönthal et al., 2014	Not specified/Other	Not specified	Not specified	Not specified	Disk diffusion
P-275	review_ID0128	71	71	Finland	Europe	2010-2011	No	Grönthal et al., 2014	Not specified/Other	Not specified	Not specified	Not specified	Disk diffusion
P-278	review_ID0129	71	71	Finland	Europe	2010-2011	No	Grönthal et al., 2014	Not specified/Other	Not specified	Not specified	Not specified	Disk diffusion
P-280	review_ID0130	71	71	Finland	Europe	2010-2011	No	Grönthal et al., 2014	Not specified/Other	Not specified	Not specified	Not specified	Disk diffusion
P-282	review_ID0131	71	71	Finland	Europe	2010-2011	No	Grönthal et al., 2014	Not specified/Other	Not specified	Not specified	Not specified	Disk diffusion
P-287	review_ID0132	71	71	Finland	Europe	2010-2011	No	Grönthal et al., 2014	Not specified/Other	Not specified	Not specified	Not specified	Disk diffusion
P-292	review_ID0133	71	71	Finland	Europe	2010-2011	No	Grönthal et al., 2014	Not specified/Other	Not specified	Not specified	Not specified	Disk diffusion
P-300	review_ID0134	71	71	Finland	Europe	2010-2011	No	Grönthal et al., 2014	Not specified/Other	Not specified	Not specified	Not specified	Disk diffusion
P-301	review_ID0135	71	71	Finland	Europe	2010-2011	No	Grönthal et al., 2014	Not specified/Other	Not specified	Not specified	Not specified	Disk diffusion
P-306	review_ID0136	71	71	Finland	Europe	2010-2011	No	Grönthal et al., 2014	Not specified/Other	Not specified	Not specified	Not specified	Disk diffusion
P-308	review_ID0137	71	71	Finland	Europe	2010-2011	No	Grönthal et al., 2014	Not specified/Other	Not specified	Not specified	Not specified	Disk diffusion
P-309	review_ID0138	71	71	Finland	Europe	2010-2011	No	Grönthal et al., 2014	Not specified/Other	Not specified	Not specified	Not specified	Disk diffusion
P-312	review_ID0139	71	71	Finland	Europe	2010-2011	No	Grönthal et al., 2014	Not specified/Other	Not specified	Not specified	Not specified	Disk diffusion
P-314	review_ID0140	71	71	Finland	Europe	2010-2011	No	Grönthal et al., 2014	Not specified/Other	Not specified	Not specified	Not specified	Disk diffusion
P-315	review_ID0141	71	71	Finland	Europe	2010-2011	No	Grönthal et al., 2014	Not specified/Other	Not specified	Not specified	Not specified	Disk diffusion
P-316	review_ID0142	71	71	Finland	Europe	2010-2011	No	Grönthal et al., 2014	Not specified/Other	Not specified	Not specified	Not specified	Disk diffusion
P-321	review_ID0143	71	71	Finland	Europe	2010-2011	No	Grönthal et al., 2014	Not specified/Other	Not specified	Not specified	Not specified	Disk diffusion
P-322	review_ID0144	71	71	Finland	Europe	2010-2011	No	Grönthal et al., 2014	Not specified/Other	Not specified	Not specified	Not specified	Disk diffusion
P-147	review_ID0145	71	71	Finland	Europe	2010-2011	No	Grönthal et al., 2014	Not specified/Other	Not specified	Not specified	Not specified	Disk diffusion
P-293	review_ID0146	71	71	Finland	Europe	2010-2011	No	Grönthal et al., 2014	Not specified/Other	Not specified	Not specified	Not specified	Disk diffusion
P-122	review_ID0147	71	71	Finland	Europe	2010-2011	No	Grönthal et al., 2014	Not specified/Other	Not specified	Not specified	Not specified	Disk diffusion
P-127	review_ID0148	71	71	Finland	Europe	2010-2011	No	Grönthal et al., 2014	Not specified/Other	Not specified	Not specified	Not specified	Disk diffusion
P-130	review_ID0149	71	71	Finland	Europe	2010-2011	No	Grönthal et al., 2014	Not specified/Other	Not specified	Not specified	Not specified	Disk diffusion
P-133	review_ID0150	71	71	Finland	Europe	2010-2011	No	Grönthal et al., 2014	Not specified/Other	Not specified	Not specified	Not specified	Disk diffusion
P-198*	review_ID0151	71	71	Finland	Europe	2010-2011	No	Grönthal et al., 2014	Not specified/Other	Not specified	Not specified	Not specified	Disk diffusion
P-256	review_ID0152	71	71	Finland	Europe	2010-2011	No	Grönthal et al., 2014	Not specified/Other	Not specified	Not specified	Not specified	Disk diffusion
P-126	review_ID0153	71	71	Finland	Europe	2010-2011	No	Grönthal et al., 2014	Not specified/Other	Not specified	Not specified	Not specified	Disk diffusion
P-131	review_ID0154	71	71	Finland	Europe	2010-2011	No	Grönthal et al., 2014	Not specified/Other	Not specified	Not specified	Not specified	Disk diffusion
P-135	review_ID0155	71	71	Finland	Europe	2010-2011	No	Grönthal et al., 2014	Not specified/Other	Not specified	Not specified	Not specified	Disk diffusion
P-159	review_ID0156	71	71	Finland	Europe	2010-2011	No	Grönthal et al., 2014	Not specified/Other	Not specified	Not specified	Not specified	Disk diffusion
6	review_ID0157	301	258	Italy	Europe	2015-2016	Yes	Menandro et al., 2019	Dog	Clinical	Pyoderma	SSTI	Disk diffusion	R	R	R	S	R	S	R	S	S		S						R
P-187	review_ID0158	71	71	Finland	Europe	2010-2011	No	Grönthal et al., 2014	Not specified/Other	Not specified	Not specified	Not specified	Disk diffusion
P-193	review_ID0159	71	71	Finland	Europe	2010-2011	No	Grönthal et al., 2014	Not specified/Other	Not specified	Not specified	Not specified	Disk diffusion
P-241	review_ID0160	71	71	Finland	Europe	2010-2011	No	Grönthal et al., 2014	Not specified/Other	Not specified	Not specified	Not specified	Disk diffusion
P-261	review_ID0161	71	71	Finland	Europe	2010-2011	No	Grönthal et al., 2014	Not specified/Other	Not specified	Not specified	Not specified	Disk diffusion
	review_ID0162	71	71	Finland	Europe	2010-2011	No	Grönthal et al., 2014	Not specified/Other	Not specified	Not specified	Not specified	Disk diffusion
	review_ID0163	71	71	Finland	Europe	2010-2011	No	Grönthal et al., 2014	Not specified/Other	Not specified	Not specified	Not specified	Disk diffusion
	review_ID0164	71	71	Finland	Europe	2010-2011	No	Grönthal et al., 2014	Not specified/Other	Not specified	Not specified	Not specified	Disk diffusion
	review_ID0165	71	71	Finland	Europe	2010-2011	No	Grönthal et al., 2014	Not specified/Other	Not specified	Not specified	Not specified	Disk diffusion
	review_ID0166	71	71	Finland	Europe	2010-2011	No	Grönthal et al., 2014	Not specified/Other	Not specified	Not specified	Not specified	Disk diffusion
	review_ID0167	71	71	Finland	Europe	2010-2011	No	Grönthal et al., 2014	Not specified/Other	Not specified	Not specified	Not specified	Disk diffusion
	review_ID0168	71	71	Finland	Europe	2010-2011	No	Grönthal et al., 2014	Not specified/Other	Not specified	Not specified	Not specified	Disk diffusion
	review_ID0169	71	71	Finland	Europe	2010-2011	No	Grönthal et al., 2014	Not specified/Other	Not specified	Not specified	Not specified	Disk diffusion
	review_ID0170	71	71	Finland	Europe	2010-2011	No	Grönthal et al., 2014	Not specified/Other	Not specified	Not specified	Not specified	Disk diffusion
	review_ID0171	71	71	Finland	Europe	2010-2011	No	Grönthal et al., 2014	Not specified/Other	Not specified	Not specified	Not specified	Disk diffusion
	review_ID0172	71	71	Finland	Europe	2010-2011	No	Grönthal et al., 2014	Not specified/Other	Not specified	Not specified	Not specified	Disk diffusion
	review_ID0173	71	71	Finland	Europe	2010-2011	No	Grönthal et al., 2014	Not specified/Other	Not specified	Not specified	Not specified	Disk diffusion
	review_ID0174	71	71	Finland	Europe	2010-2011	No	Grönthal et al., 2014	Not specified/Other	Not specified	Not specified	Not specified	Disk diffusion
	review_ID0175	71	71	Finland	Europe	2010-2011	No	Grönthal et al., 2014	Not specified/Other	Not specified	Not specified	Not specified	Disk diffusion
	review_ID0176	71	71	Finland	Europe	2010-2011	No	Grönthal et al., 2014	Not specified/Other	Not specified	Not specified	Not specified	Disk diffusion
	review_ID0177	71	71	Finland	Europe	2010-2011	No	Grönthal et al., 2014	Not specified/Other	Not specified	Not specified	Not specified	Disk diffusion
	review_ID0178	71	71	Finland	Europe	2010-2011	No	Grönthal et al., 2014	Dog	Not specified	Skin	SSTI	Disk diffusion	R		R	R	R		R				R						R																	S
25202	review_ID0179	71	71	France	Europe	2010	No	Haenni et al., 2014	Dog	Clinical	Not specified	Other	Disk diffusion		R	R		R	S					R			R		S	R	R		R				S
25841	review_ID0180	71	71	France	Europe	2010	No	Haenni et al., 2014	Dog	Clinical	Not specified	Other	Disk diffusion		R	R		R	S					R			R		S	R	R		R				S
25767	review_ID0181	71	71	France	Europe	2010	No	Haenni et al., 2014	Dog	Clinical	Not specified	Other	Disk diffusion		R	R		S	S					R			R		S	R	R		R				S
25527	review_ID0182	71	71	France	Europe	2010	No	Haenni et al., 2014	Dog	Clinical	Not specified	Other	Disk diffusion		R	R		S	R					R			R		S	R	R		R				S
25661	review_ID0183	71	71	France	Europe	2010	No	Haenni et al., 2014	Dog	Clinical	Not specified	Other	Disk diffusion		R	R		R	R					R			R		S	R	R		R				S
25728	review_ID0184	71	71	France	Europe	2010	No	Haenni et al., 2014	Dog	Clinical	Not specified	Other	Disk diffusion		R	R		R	S					R			R		S	R	R		R				S
25506	review_ID0185	71	71	France	Europe	2010	No	Haenni et al., 2014	Dog	Clinical	Not specified	Other	Disk diffusion		R	R		R	S					R			R		S	R	R		R				S
25204	review_ID0186	71	71	France	Europe	2010	No	Haenni et al., 2014	Dog	Clinical	Not specified	Other	Disk diffusion		R	R		R	S					R			R		S	R	R		R				S
25759	review_ID0187	71	71	France	Europe	2010	No	Haenni et al., 2014	Dog	Clinical	Not specified	Other	Disk diffusion		R	R		R	R					R			R		S	R	R		R				S
25660	review_ID0188	71	71	France	Europe	2010	No	Haenni et al., 2014	Dog	Clinical	Not specified	Other	Disk diffusion		R	S		R	R					R			R		S	R	R		R				S
25760	review_ID0189	71	71	France	Europe	2010	No	Haenni et al., 2014	Dog	Clinical	Not specified	Other	Disk diffusion		R	R		S	S					R			R		S	R	R		R				S
25659	review_ID0190	71	71	France	Europe	2010	No	Haenni et al., 2014	Dog	Clinical	Not specified	Other	Disk diffusion		R	R		R	S					R			R		S	R	R		R				S
25657	review_ID0191	71	71	France	Europe	2010	No	Haenni et al., 2014	Dog	Clinical	Not specified	Other	Disk diffusion		R	R		S	S					R			R		S	R	R		R				S
24449	review_ID0192	71	71	France	Europe	2010	No	Haenni et al., 2014	Dog	Clinical	Not specified	Other	Disk diffusion		R	R		R	S					R			R		S	R	R		R				S
24451	review_ID0193	71	71	France	Europe	2010	No	Haenni et al., 2014	Dog	Clinical	Not specified	Other	Disk diffusion		R	R		R	S					R			R		S	R	R		R				S
24505	review_ID0194	71	71	France	Europe	2010	No	Haenni et al., 2014	Dog	Clinical	Not specified	Other	Disk diffusion		R	R		R	S					R			R		S	R	R		R				S
24509	review_ID0195	71	71	France	Europe	2010	No	Haenni et al., 2014	Dog	Clinical	Not specified	Other	Disk diffusion		R	R		R	S					R			R		S	R	R		R				S
24452	review_ID0196	71	71	France	Europe	2010	No	Haenni et al., 2014	Dog	Clinical	Not specified	Other	Disk diffusion		R	R		R	S					R			R		S	R	R		R				S
24510	review_ID0197	71	71	France	Europe	2010	No	Haenni et al., 2014	Dog	Clinical	Not specified	Other	Disk diffusion		R	R		S	R					R			R		S	R	R		R				S
24796	review_ID0198	71	71	France	Europe	2010	No	Haenni et al., 2014	Dog	Clinical	Not specified	Other	Disk diffusion		R	R		R	S					R			R		S	R	R		R				S
25843	review_ID0199	71	71	France	Europe	2010	No	Haenni et al., 2014	Dog	Clinical	Not specified	Other	Disk diffusion		R	R		S	S					R			R		S	R	R		R				S
24513	review_ID0200	71	71	France	Europe	2010	No	Haenni et al., 2014	Dog	Clinical	Not specified	Other	Disk diffusion		R	S		S	S					R			R		S	R	R		R				S
25200	review_ID0201	71	71	France	Europe	2010	No	Haenni et al., 2014	Dog	Clinical	Not specified	Other	Disk diffusion		R	R		R	R					R			R		S	R	R		R				S
24795	review_ID0202	71	71	France	Europe	2010	No	Haenni et al., 2014	Dog	Clinical	Not specified	Other	Disk diffusion		R	R		R	S					R			R		S	R	R		R				S
24816	review_ID0203	71	71	France	Europe	2010	No	Haenni et al., 2014	Dog	Clinical	Not specified	Other	Disk diffusion		R	R		R	S					R			R		S	R	R		R				S
24512	review_ID0204	71	71	France	Europe	2010	No	Haenni et al., 2014	Dog	Clinical	Not specified	Other	Disk diffusion		R	R		S	S					R			R		S	R	R		R				S
24966	review_ID0205	71	71	France	Europe	2010	No	Haenni et al., 2014	Dog	Clinical	Not specified	Other	Disk diffusion		R	R		S	S					R			R		S	R	R		R				S
24904	review_ID0206	71	71	France	Europe	2010	No	Haenni et al., 2014	Dog	Clinical	Not specified	Other	Disk diffusion		R	R		R	S					R			R		S	R	R		R				S
25035	review_ID0207	71	71	France	Europe	2010	No	Haenni et al., 2014	Dog	Clinical	Not specified	Other	Disk diffusion		R	R		R	S					R			R		S	R	R		R				S
25236	review_ID0208	71	71	France	Europe	2010	No	Haenni et al., 2014	Dog	Clinical	Not specified	Other	Disk diffusion		R	R		R	S					R			R		S	R	R		R				S
25844	review_ID0209	71	71	France	Europe	2010	No	Haenni et al., 2014	Dog	Clinical	Not specified	Other	Disk diffusion		R	R		S	S					R			R		S	R	R		R				S
26032	review_ID0210	71	71	France	Europe	2010	No	Haenni et al., 2014	Dog	Clinical	Not specified	Other	Disk diffusion		R	R		S	R					R			R		S	R	R		R				S
24863	review_ID0211	71	71	France	Europe	2010	No	Haenni et al., 2014	Dog	Clinical	Not specified	Other	Disk diffusion		R	S		R	R					R			R		S	R	R		R				S
24870	review_ID0212	71	71	France	Europe	2010	No	Haenni et al., 2014	Dog	Clinical	Not specified	Other	Disk diffusion		R	S		R	S					R			R		S	R	R		R				S
25201	review_ID0213	193	258	France	Europe	2010	No	Haenni et al., 2014	Dog	Clinical	Not specified	Other	Disk diffusion		R	S		R	S					S			R		S	R	R		R				S
26068	review_ID0214	194		France	Europe	2010	No	Haenni et al., 2014	Dog	Clinical	Skin	SSTI	Disk diffusion		R	R		R	S					R			R		S	R	R		R				S
25217	review_ID0215	258	258	France	Europe	2010	No	Haenni et al., 2014	Dog	Clinical	Not specified	Other	Disk diffusion		R	S		R	S					S			S		S	S	S		S				S
25501	review_ID0216	258	258	France	Europe	2010	No	Haenni et al., 2014	Dog	Clinical	Not specified	Other	Disk diffusion		R	S		R	S					R			R		S	R	R		S				S
25655	review_ID0217	258	258	France	Europe	2010	No	Haenni et al., 2014	Dog	Clinical	Not specified	Other	Disk diffusion		R	S		R	S					R			R		S	R	R		S				S
25761	review_ID0218	293		France	Europe	2010	No	Haenni et al., 2014	Dog	Clinical	Bone	Other	Disk diffusion		R	R		R	S					R			R		S	R	R		R				S
26036	review_ID0219	294		France	Europe	2010	No	Haenni et al., 2014	Dog	Clinical	Skin	SSTI	Disk diffusion		R	S		S	R					S			R		S	R	R		R				S
	review_ID0220	71	71	Japan	Asia	2008	No	Ishihara et al., 2015	Dog	Not specified	Not specified	Not specified	Broth microdilution
	review_ID0221	71	71	Japan	Asia	2008	No	Ishihara et al., 2015	Dog	Not specified	Not specified	Not specified	Broth microdilution
	review_ID0222	71	71	Japan	Asia	2008	No	Ishihara et al., 2015	Dog	Not specified	Not specified	Not specified	Broth microdilution
	review_ID0223	71	71	Japan	Asia	2008	No	Ishihara et al., 2015	Dog	Not specified	Not specified	Not specified	Broth microdilution
	review_ID0224	71	71	Japan	Asia	2008	No	Ishihara et al., 2015	Dog	Not specified	Not specified	Not specified	Broth microdilution
	review_ID0225	71	71	Japan	Asia	2008	No	Ishihara et al., 2015	Dog	Not specified	Not specified	Not specified	Broth microdilution
	review_ID0226	71	71	Japan	Asia	2008	No	Ishihara et al., 2015	Dog	Not specified	Not specified	Not specified	Broth microdilution
	review_ID0227	71	71	Japan	Asia	2008	No	Ishihara et al., 2015	Dog	Not specified	Not specified	Not specified	Broth microdilution
	review_ID0228	71	71	Japan	Asia	2008	No	Ishihara et al., 2015	Dog	Not specified	Not specified	Not specified	Broth microdilution
	review_ID0229	71	71	Japan	Asia	2008	No	Ishihara et al., 2015	Dog	Not specified	Not specified	Not specified	Broth microdilution
	review_ID0230	71	71	Japan	Asia	2008	No	Ishihara et al., 2015	Dog	Not specified	Not specified	Not specified	Broth microdilution
	review_ID0231	121	121	Japan	Asia	2008	No	Ishihara et al., 2015	Dog	Not specified	Not specified	Not specified	Broth microdilution
	review_ID0232	169	71	Japan	Asia	2008	No	Ishihara et al., 2015	Dog	Not specified	Not specified	Not specified	Broth microdilution
	review_ID0233	169	71	Japan	Asia	2008	No	Ishihara et al., 2015	Dog	Not specified	Not specified	Not specified	Broth microdilution
	review_ID0234	169	71	Japan	Asia	2008	No	Ishihara et al., 2015	Dog	Not specified	Not specified	Not specified	Broth microdilution
	review_ID0235	169	71	Japan	Asia	2008	No	Ishihara et al., 2015	Dog	Not specified	Not specified	Not specified	Broth microdilution
	review_ID0236	169	71	Japan	Asia	2008	No	Ishihara et al., 2015	Dog	Not specified	Not specified	Not specified	Broth microdilution
	review_ID0237	169	71	Japan	Asia	2008	No	Ishihara et al., 2015	Dog	Not specified	Not specified	Not specified	Broth microdilution
	review_ID0238	169	71	Japan	Asia	2008	No	Ishihara et al., 2015	Dog	Not specified	Not specified	Not specified	Broth microdilution
	review_ID0239	169	71	Japan	Asia	2008	No	Ishihara et al., 2015	Dog	Not specified	Not specified	Not specified	Broth microdilution
	review_ID0240	169	71	Japan	Asia	2008	No	Ishihara et al., 2015	Dog	Not specified	Not specified	Not specified	Broth microdilution
	review_ID0241	169	71	Japan	Asia	2008	No	Ishihara et al., 2015	Dog	Not specified	Not specified	Not specified	Broth microdilution
	review_ID0242	169	71	Japan	Asia	2008	No	Ishihara et al., 2015	Dog	Not specified	Not specified	Not specified	Broth microdilution
	review_ID0243	275		Japan	Asia	2008	No	Ishihara et al., 2015	Dog	Not specified	Oral cavity	Other	Broth microdilution
	review_ID0244	275		Japan	Asia	2008	No	Ishihara et al., 2015	Dog	Not specified	Not specified	Not specified	Broth microdilution
	review_ID0245	275		Japan	Asia	2008	No	Ishihara et al., 2015	Dog	Not specified	Not specified	Not specified	Broth microdilution
	review_ID0246	275		Japan	Asia	2008	No	Ishihara et al., 2015	Dog	Not specified	Not specified	Not specified	Broth microdilution
	review_ID0247	276		Japan	Asia	2008	No	Ishihara et al., 2015	Dog	Not specified	Not specified	Not specified	Broth microdilution
	review_ID0248	276		Japan	Asia	2008	No	Ishihara et al., 2015	Dog	Not specified	Not specified	Not specified	Broth microdilution
	review_ID0249	276		Japan	Asia	2008	No	Ishihara et al., 2015	Dog	Not specified	Not specified	Not specified	Broth microdilution
	review_ID0250	276		Japan	Asia	2008	No	Ishihara et al., 2015	Dog	Not specified	Not specified	Not specified	Broth microdilution
	review_ID0251	276		Japan	Asia	2008	No	Ishihara et al., 2015	Dog	Not specified	Not specified	Not specified	Broth microdilution
	review_ID0252	276		Japan	Asia	2008	No	Ishihara et al., 2015	Dog	Not specified	Not specified	Not specified	Broth microdilution
	review_ID0253	276		Japan	Asia	2008	No	Ishihara et al., 2015	Dog	Not specified	Not specified	Not specified	Broth microdilution
	review_ID0254	276		Japan	Asia	2008	No	Ishihara et al., 2015	Dog	Not specified	Not specified	Not specified	Broth microdilution
	review_ID0255	276		Japan	Asia	2008	No	Ishihara et al., 2015	Dog	Not specified	Not specified	Not specified	Broth microdilution
08MR227	review_ID0256	323	182	Japan	Asia	2008	No	Ishihara et al., 2015	Dog	Clinical	Oral cavity	Other	Broth microdilution
	review_ID0257	323	182	Japan	Asia	2008	No	Ishihara et al., 2015	Dog	Not specified	Not specified	Not specified	Broth microdilution
08MR274	review_ID0258	324	757	Japan	Asia	2008	No	Ishihara et al., 2015	Dog	Clinical	Oral cavity	Other	Broth microdilution
08MR276	review_ID0259	325		Japan	Asia	2008	No	Ishihara et al., 2015	Dog	Not specified	Not specified	Not specified	Broth microdilution
08MR253	review_ID0260	354		Japan	Asia	2008	No	Ishihara et al., 2015	Dog	Not specified	Not specified	Not specified	Broth microdilution
	review_ID0261	354		Japan	Asia	2008	No	Ishihara et al., 2015	Dog	Not specified	Not specified	Not specified	Broth microdilution
	review_ID0262	354		Japan	Asia	2008	No	Ishihara et al., 2015	Dog	Not specified	Not specified	Not specified	Broth microdilution
2010-01-3810	review_ID0263	41		Norway	Europe	2010	No	Kjellman et al., 2015	Dog	Clinical	Not specified	Other	Not specified			S	R	S		S		S								R
2008-01-2669	review_ID0264	71	71	Norway	Europe	2008	No	Kjellman et al., 2015	Dog	Clinical	Not specified	Other	Broth microdilution			R		S		R		R								R
2008-01-3250	review_ID0265	71	71	Norway	Europe	2008	No	Kjellman et al., 2015	Dog	Clinical	Not specified	Other	Broth microdilution			R		S		R		R								R
2010-01-4344	review_ID0266	71	71	Norway	Europe	2010	No	Kjellman et al., 2015	Dog	Clinical	Not specified	Other	Broth microdilution			R		S		R		R								R
2011-01-414	review_ID0267	71	71	Norway	Europe	2011	No	Kjellman et al., 2015	Dog	Clinical	Not specified	Other	Broth microdilution			R		S		R		R								R
2011-01-3543	review_ID0268	71	71	Norway	Europe	2011	No	Kjellman et al., 2015	Dog	Clinical	Not specified	Other	Broth microdilution			R		R		R		R								R
2011-01-6214	review_ID0269	71	71	Norway	Europe	2011	No	Kjellman et al., 2015	Dog	Clinical	Not specified	Other	Broth microdilution			R		S		R		R								R
2012-01-6811	review_ID0270	71	71	Norway	Europe	2012	No	Kjellman et al., 2015	Dog	Clinical	Not specified	Other	Broth microdilution			R		S		R		R								R
2012-01-7253	review_ID0271	71	71	Norway	Europe	2012	No	Kjellman et al., 2015	Dog	Clinical	Not specified	Other	Broth microdilution			R		R		R		R								R
2013-01-57	review_ID0272	71	71	Norway	Europe	2013	No	Kjellman et al., 2015	Dog	Clinical	Not specified	Other	Broth microdilution			R		S		R		R								R
2013-01-872	review_ID0273	71	71	Norway	Europe	2013	No	Kjellman et al., 2015	Dog	Clinical	Not specified	Other	Broth microdilution			R		R		R		R								R
MRSP 195	review_ID0274	71	71	Norway	Europe			Kjellman et al., 2015	Dog	Colonization	Not specified	Colonization	Broth microdilution			R		S		R		R								R
MRSP 196	review_ID0275	71	71	Norway	Europe			Kjellman et al., 2015	Dog	Colonization	Not specified	Colonization	Broth microdilution			R		S		R		R								R
2013-01-572	review_ID0276	180	71	Norway	Europe			Kjellman et al., 2015	Dog	Clinical	Not specified	Other	Broth microdilution			R	R	R				R								R									R
2009-01-2959	review_ID0277	258	258	Norway	Europe	2009	No	Kjellman et al., 2015	Dog	Clinical	Not specified	Other	Broth microdilution			S	R	R		R		S								R
2009-01-4244	review_ID0278	258	258	Norway	Europe	2009	No	Kjellman et al., 2015	Dog	Clinical	Not specified	Other	Broth microdilution			S	R	R		R		S								R
2010-01-967	review_ID0279	258	258	Norway	Europe	2010	No	Kjellman et al., 2015	Dog	Clinical	Not specified	Other	Broth microdilution			S	R	R		R		S								R
2010-01-2029	review_ID0280	258	258	Norway	Europe	2010	No	Kjellman et al., 2015	Dog	Clinical	Not specified	Other	Broth microdilution			S	R	R		R		S								R
2010-01-2096	review_ID0281	258	258	Norway	Europe	2010	No	Kjellman et al., 2015	Dog	Clinical	Not specified	Other	Broth microdilution			S	R	R		R		S								R
2010-01-2839	review_ID0282	258	258	Norway	Europe	2010	No	Kjellman et al., 2015	Dog	Clinical	Not specified	Other	Broth microdilution			S	R	R		R		S								R
2010-01-3831	review_ID0283	258	258	Norway	Europe	2010	No	Kjellman et al., 2015	Dog	Clinical	Not specified	Other	Broth microdilution			S	R	S		R		S								R
2011-01-3564	review_ID0284	258	258	Norway	Europe	2011	No	Kjellman et al., 2015	Dog	Clinical	Not specified	Other	Broth microdilution			S	R	R		R		S								R
2011-01-5898	review_ID0285	258	258	Norway	Europe	2011	No	Kjellman et al., 2015	Dog	Clinical	Not specified	Other	Broth microdilution			S	R	R		R		S								R
2011-01-7929	review_ID0286	258	258	Norway	Europe	2011	No	Kjellman et al., 2015	Dog	Clinical	Not specified	Other	Broth microdilution			S	R	S		R		S								R
2011-01-8491	review_ID0287	258	258	Norway	Europe	2011	No	Kjellman et al., 2015	Dog	Clinical	Not specified	Other	Broth microdilution			S	R	S		R		S								R
2011-01-8523	review_ID0288	258	258	Norway	Europe	2011	No	Kjellman et al., 2015	Dog	Clinical	Not specified	Other	Broth microdilution			S	R	S		R		S								R
2011-01-8700	review_ID0289	258	258	Norway	Europe	2011	No	Kjellman et al., 2015	Dog	Clinical	Not specified	Other	Broth microdilution			S	R	R		R		S								R
2011-01-9204	review_ID0290	258	258	Norway	Europe	2011	No	Kjellman et al., 2015	Dog	Clinical	Not specified	Other	Broth microdilution			S	R	R		R		S								R
2012-01-1429	review_ID0291	258	258	Norway	Europe	2012	No	Kjellman et al., 2015	Dog	Clinical	Not specified	Other	Broth microdilution			S	R	S		R		S								R
2013-01-1048	review_ID0292	258	258	Norway	Europe	2013	No	Kjellman et al., 2015	Dog	Clinical	Not specified	Other	Broth microdilution			S	R	R		R		S								R
2009-01-3736	review_ID0293	261	258	Norway	Europe	2009	No	Kjellman et al., 2015	Dog	Clinical	Not specified	Other	Broth microdilution			S	R	R		R		S								R
2012-01-4221	review_ID0294	261	258	Norway	Europe	2012	No	Kjellman et al., 2015	Dog	Clinical	Not specified	Other	Broth microdilution			S	R	R		R		S								R
2013-01-1653	review_ID0295	261	258	Norway	Europe	2013	No	Kjellman et al., 2015	Dog	Clinical	Not specified	Other	Broth microdilution			S	R	R		R		S								R
2010-40-368	review_ID0296	298	757	Norway	Europe	2010	No	Kjellman et al., 2015	Dog	Clinical	UTI	UTI	Not specified			R	R	R		R		S								R
2011-01-5833	review_ID0297	298	757	Norway	Europe	2011	No	Kjellman et al., 2015	Dog	Clinical	Not specified	Other	Not specified			R	R	R		R		S								R
2012-01-1569	review_ID0298	298	757	Norway	Europe	2012	No	Kjellman et al., 2015	Dog	Clinical	Not specified	Other	Not specified			R	R	R		R		S								R
2012-01-3327	review_ID0299	299		Norway	Europe	2012	No	Kjellman et al., 2015	Dog	Clinical	Skin	SSTI	Not specified			S	R	S		S										R
2010-01-2845	review_ID0300	299		Norway	Europe	2010	No	Kjellman et al., 2015	Dog	Clinical	Not specified	Other	Not specified			S	R	S		S										R
2013-01-1269	review_ID0301	299		Norway	Europe	2013	No	Kjellman et al., 2015	Dog	Clinical	Not specified	Other	Not specified			S	R	S		S										R
2010-01-181	review_ID0302	300		Norway	Europe	2010	No	Kjellman et al., 2015	Dog	Clinical	Ear	Otitis	Not specified			R	R	R		R		S								R
2009-01-3363	review_ID0303	301	258	Norway	Europe	2009	No	Kjellman et al., 2015	Dog	Not specified	Ear	Otitis	Not specified			R	R	R		R		S								R
2009-01-5870II	review_ID0304	302		Norway	Europe	2009	No	Kjellman et al., 2015	Dog	Not specified	Ear	Otitis	Not specified			S	R	S		R		S								R
2010-01-1316	review_ID0305	303	363	Norway	Europe	2010	No	Kjellman et al., 2015	Dog	Clinical	Skin	SSTI	Not specified			S	S	R		R		S								S
2013-01-56	review_ID0306	304		Norway	Europe	2013	No	Kjellman et al., 2015	Dog	Clinical	Ear	Otitis	Not specified			S	S	S		S		S								S
2009-01-2723	review_ID0307	305		Norway	Europe	2009	No	Kjellman et al., 2015	Dog	Clinical	Skin	SSTI	Not specified			S	S	S		S		S								S
2010-01-5747	review_ID0308	305		Norway	Europe	2010	No	Kjellman et al., 2015	Dog	Not specified	Not specified	Not specified	Not specified			S	S	S		S		S								S
2012-01-6928	review_ID0309	305		Norway	Europe	2012	No	Kjellman et al., 2015	Dog	Not specified	Not specified	Not specified	Not specified			S	S	S		S		S								S
2012-50-2527	review_ID0310	305		Norway	Europe	2012	No	Kjellman et al., 2015	Dog	Not specified	Not specified	Not specified	Not specified			S	S	S		S		S								S
2010-01-272	review_ID0311	307	258	Norway	Europe	2010	No	Kjellman et al., 2015	Dog	Clinical	Skin	SSTI	Broth microdilution			S	S	R		R		S								S
2009-01-2827	review_ID0312	258	258	Norway	Europe	2009	No	Kjellman et al., 2015	Dog	Clinical	Ear	Otitis	Broth microdilution			S	R	S		R		S								R
S4	review_ID0313	45	45	Thailand	Asia		No	Perreten et al., 2013	Dog	Colonization	Nose	Colonization	Broth microdilution	R	R	R	R	R	R		S	R					R	R		R								R
AJ7	review_ID0314	45	45	Thailand	Asia		No	Perreten et al., 2013	Dog	Colonization	Nose	Colonization	Broth microdilution	R	R	R	R	R	R		S	R					R	R		R								S
AJ14	review_ID0315	45	45	Thailand	Asia		No	Perreten et al., 2013	Dog	Colonization	Nose	Colonization	Broth microdilution	R	R	R	R	R	R		S	R					R	R		R								S
AJ28	review_ID0316	45	45	Thailand	Asia		No	Perreten et al., 2013	Dog	Colonization	Nose	Colonization	Broth microdilution	R	R	R	R	R	R		S	R					R	R		R								S
U4	review_ID0317	45	45	Thailand	Asia		No	Perreten et al., 2013	Dog	Colonization	Nose	Colonization	Broth microdilution	R	R	R	R	R	R		S	R					R	R		R								S
AK12	review_ID0318	45	45	Thailand	Asia		No	Perreten et al., 2013	Dog	Colonization	Nose	Colonization	Broth microdilution	R	R	R	R	R	R		S	R					R	R		R								S
AI39	review_ID0319	45	45	Thailand	Asia		No	Perreten et al., 2013	Dog	Colonization	Nose	Colonization	Broth microdilution	R	R	R	R	R	R		S	R					R	R		R								S
AH23	review_ID0320	45	45	Thailand	Asia		No	Perreten et al., 2013	Dog	Clinical	Skin	SSTI	Broth microdilution	R	R	R	R	R	R		S	R					R	R		R								S
AP62	review_ID0321	45	45	Thailand	Asia		No	Perreten et al., 2013	Dog	Colonization	Nose	Colonization	Broth microdilution	R	R	R	R	R	R		S	R					R	R		R								S
AH10	review_ID0322	45	45	Thailand	Asia		No	Perreten et al., 2013	Dog	Colonization	Nose	Colonization	Broth microdilution	R	R	R	R	R	R		S	R					R	R		R								S
AI13	review_ID0323	45	45	Thailand	Asia		No	Perreten et al., 2013	Dog	Clinical	Skin	SSTI	Broth microdilution	R	R	R	R	R	R		S	R					R	R		R								S
AC1	review_ID0324	45	45	Thailand	Asia		No	Perreten et al., 2013	Dog	Colonization	Nose	Colonization	Broth microdilution	R	R	R	R	R	R		S	R					R	R		R								S
AP65	review_ID0325	45	45	Thailand	Asia		No	Perreten et al., 2013	Dog	Colonization	Skin	Colonization	Broth microdilution	R	R	R	R	R	R		S	R					R	R		R								S
57395	review_ID0326	45	45	Israel	Asia		No	Perreten et al., 2013	Dog	Clinical	Nose	Other	Broth microdilution	R	R	R	R	R	R		S	R					R	R		R								S
54792	review_ID0327	45	45	Israel	Asia		No	Perreten et al., 2013	Dog	Clinical	Eye	Other	Broth microdilution	R	R	R	R	R	R		S	R					R	R		R								S
52672	review_ID0328	45	45	Israel	Asia		No	Perreten et al., 2013	Dog	Not specified	Not specified	Not specified	Broth microdilution	R	R	R	R	R	R		S	R					R	R		R								S
97890	review_ID0329	45	45	Israel	Asia		No	Perreten et al., 2013	Cat	Clinical	Wound	Wound	Broth microdilution	R	R	R	R	R	R		S	R					R	R		R								S
98645	review_ID0330	45	45	Israel	Asia		No	Perreten et al., 2013	Dog	Clinical	Ear	Otitis	Broth microdilution	R	R	R	R	R	R		S	R					R	R		R								S
44546	review_ID0331	45	45	Israel	Asia		No	Perreten et al., 2013	Dog	Clinical	Ear	Otitis	Broth microdilution	R	R	R	R	R	R		S	R					R	R		R								S
99518	review_ID0332	45	45	Israel	Asia		No	Perreten et al., 2013	Dog	Clinical	Skin	SSTI	Broth microdilution	R	R	R	R	R	R		S	R					R	R		R								S
57896	review_ID0333	45	45	Israel	Asia		No	Perreten et al., 2013	Cat	Clinical	Skin	SSTI	Broth microdilution	R	R	R	R	R	R		S	R					R	R		R								S
DE3	review_ID0334	45	45	Israel	Asia		No	Perreten et al., 2013	Environment	Not specified	Environment	Environment	Broth microdilution	R	R	R	R	R	R		S	R					R	R		R								S
25995	review_ID0335	45	45	Israel	Asia		No	Perreten et al., 2013	Cat	Clinical	Nose	Other	Broth microdilution	R	R	R	R	R	R		S	R					R	R		R								S
DE21	review_ID0336	45	45	Israel	Asia		No	Perreten et al., 2013	Environment	Not specified	Environment	Environment	Broth microdilution	R	R	R	R	R	R		S	R					R	R		R								S
98240	review_ID0337	45	45	Israel	Asia		No	Perreten et al., 2013	Dog	Clinical	Ear	Otitis	Broth microdilution	R	R	R	R	R	R		S	R					R	R		R								S
DE12	review_ID0338	45	45	Israel	Asia		No	Perreten et al., 2013	Environment	Not specified	Environment	Environment	Broth microdilution	R	R	R	R	R	R		S	R					R	R		R								S
	review_ID0339	112	121	Thailand	Asia		No	Perreten et al., 2013	Not specified/Other	Not specified	Not specified	Not specified	Broth microdilution
	review_ID0340	112	121	Thailand	Asia		No	Perreten et al., 2013	Not specified/Other	Not specified	Not specified	Not specified	Broth microdilution
	review_ID0341	112	121	Thailand	Asia		No	Perreten et al., 2013	Not specified/Other	Not specified	Not specified	Not specified	Broth microdilution
	review_ID0342	112	121	Thailand	Asia		No	Perreten et al., 2013	Not specified/Other	Not specified	Not specified	Not specified	Broth microdilution
	review_ID0343	112	121	Thailand	Asia		No	Perreten et al., 2013	Not specified/Other	Not specified	Not specified	Not specified	Broth microdilution
	review_ID0344	112	121	Thailand	Asia		No	Perreten et al., 2013	Not specified/Other	Not specified	Not specified	Not specified	Broth microdilution
	review_ID0345	112	121	Thailand	Asia		No	Perreten et al., 2013	Not specified/Other	Not specified	Not specified	Not specified	Broth microdilution
	review_ID0346	112	121	Thailand	Asia		No	Perreten et al., 2013	Not specified/Other	Not specified	Not specified	Not specified	Broth microdilution
	review_ID0347	114		Thailand	Asia		No	Perreten et al., 2013	Not specified/Other	Not specified	Not specified	Not specified	Broth microdilution
	review_ID0348	116	45	Thailand	Asia		No	Perreten et al., 2013	Not specified/Other	Not specified	Not specified	Not specified	Broth microdilution
	review_ID0349	121	121	Thailand	Asia		No	Perreten et al., 2013	Not specified/Other	Not specified	Not specified	Not specified	Broth microdilution
	review_ID0350	125	309	Thailand	Asia		No	Perreten et al., 2013	Not specified/Other	Not specified	Not specified	Not specified	Broth microdilution
	review_ID0351	169	71	Thailand	Asia		No	Perreten et al., 2013	Not specified/Other	Not specified	Not specified	Not specified	Broth microdilution
	review_ID0352	178	566	Thailand	Asia		No	Perreten et al., 2013	Not specified/Other	Not specified	Not specified	Not specified	Broth microdilution
58544	review_ID0353	179	45	Israel	Asia		No	Perreten et al., 2013	Dog	Clinical	Skin	SSTI	Broth microdilution	R	R	R	R	R	R		S	R					R	R		R								R
54339	review_ID0354	179	45	Israel	Asia		No	Perreten et al., 2013	Dog	Clinical	Skin	SSTI	Broth microdilution	R	R	R	R	R	R		S	R					R	R		R								R
12763	review_ID0355	180	71	Israel	Asia		No	Perreten et al., 2013	Cat	Clinical	Ear	Otitis	Broth microdilution
	review_ID0356	180	71	Israel	Asia		No	Perreten et al., 2013	Not specified/Other	Not specified	Not specified	Not specified	Broth microdilution
	review_ID0357	180	71	Israel	Asia		No	Perreten et al., 2013	Not specified/Other	Not specified	Not specified	Not specified	Broth microdilution
18518	review_ID0358	181		Israel	Asia		No	Perreten et al., 2013	Dog	Clinical	Not specified	Other	Broth microdilution
AT21	review_ID0359	181		Thailand	Asia		No	Perreten et al., 2013	Not specified/Other	Colonization	Not specified	Colonization	Broth microdilution
299R	review_ID0360	181		Thailand	Asia	2013	No	Perreten et al., 2013	Not specified/Other	Colonization	Not specified	Colonization	Broth microdilution
316R	review_ID0361	181		Thailand	Asia	2013	No	Perreten et al., 2013	Not specified/Other	Colonization	Not specified	Colonization	Broth microdilution
304N	review_ID0362	181		Thailand	Asia	2013	No	Perreten et al., 2013	Not specified/Other	Colonization	Not specified	Colonization	Broth microdilution
AP20	review_ID0363	181		Thailand	Asia	2010-2012	No	Perreten et al., 2013	Not specified/Other	Colonization	Not specified	Colonization	Broth microdilution
	review_ID0364	182	182	Thailand	Asia		No	Perreten et al., 2013	Not specified/Other	Not specified	Not specified	Not specified	Broth microdilution
	review_ID0365	182	182	Thailand	Asia		No	Perreten et al., 2013	Not specified/Other	Not specified	Not specified	Not specified	Broth microdilution
	review_ID0366	182	182	Thailand	Asia		No	Perreten et al., 2013	Not specified/Other	Not specified	Not specified	Not specified	Broth microdilution
	review_ID0367	183	17	Thailand	Asia		No	Perreten et al., 2013	Not specified/Other	Not specified	Not specified	Not specified	Broth microdilution
	review_ID0368	183	17	Thailand	Asia		No	Perreten et al., 2013	Not specified/Other	Not specified	Not specified	Not specified	Broth microdilution
	review_ID0369	185	45	Thailand	Asia		No	Perreten et al., 2013	Not specified/Other	Not specified	Not specified	Not specified	Broth microdilution
	review_ID0370	185	45	Thailand	Asia		No	Perreten et al., 2013	Not specified/Other	Not specified	Not specified	Not specified	Broth microdilution
68407	review_ID0371	85	45	Israel	Asia		No	Perreten et al., 2013	Dog	Clinical	Ear	Otitis	Broth microdilution	R	R	R	R	R	R		S	R					R	R		R								R
6	review_ID0372	153	64	USA	North America	2008-2010	No	Videla et al., 2018	Dog	Clinical	Not specified	Other	Disk diffusion	R	R	S	R	R	S	S										R													S
7	review_ID0373	124	309	USA	North America	2008-2010	No	Videla et al., 2018	Dog	Clinical	Not specified	Other	Disk diffusion	R	R	R	R	R	S	R										R													R
7	review_ID0374	361		South Korea	Asia	2013-2014		Han et al., 2018	Dog	Colonization	Nose	Colonization	Broth microdilution	R	R	R	S	R	S	R		R	R				R			R								R	R		R
8	review_ID0375	71	71	Italy	Europe	2015-2016	Yes	Menandro et al., 2019	Dog	Clinical	Wound	Wound	Disk diffusion	R	R	S	R	S	R	R	S	R		R						R
8	review_ID0376	153	64	USA	North America	2008-2010	No	Videla et al., 2018	Dog	Clinical	Not specified	Other	Disk diffusion	R	R	S	R	S	S	S										R													S
18	review_ID0377	123	71	USA	North America	2008-2010	No	Videla et al., 2018	Dog	Clinical	Not specified	Other	Disk diffusion	R	R	R	R	S	S	R										R													R
18	review_ID0378	45	45	Thailand	Asia	2006-2013	No	Kadlec et al., 2016	Dog	Clinical	Skin	SSTI	Broth microdilution	R	R	R	R	R	R	R				R						R
27	review_ID0379	68	68	USA	North America	2008-2010	No	Videla et al., 2018	Dog	Clinical	Not specified	Other	Disk diffusion	R	R	R	R	R	S	R										R													R
BI-2008	review_ID0380	339	551	Argentina	South America	2016	Yes	Srednik et al., 2023	Dog	Clinical	Not specified	Other	Disk diffusion	R(>2)	R	S	R	S	R				S	R	S					R						R		R					R			R
BI-2007	review_ID0381	339	551	Argentina	South America	2016	Yes	Srednik et al., 2023	Dog	Clinical	Not specified	Other	Disk diffusion	R(1)	R	S	R	S	R				S	R	S					R						R		R					R			R
BI-1998	review_ID0382	339	551	Argentina	South America	2016	Yes	Srednik et al., 2023	Dog	Clinical	Not specified	Other	Disk diffusion	R(2)	R	S	R	S	S				S	R	S					R						R		R					R			R
BI-2006	review_ID0383	2244		Argentina	South America	2016	Yes	Srednik et al., 2023	Dog	Clinical	Not specified	Other	Disk diffusion	R(2)	R	S	R	S	S				S	R	S					R						R		R					R			R
BI-1982	review_ID0384	339	551	Argentina	South America	2016	Yes	Srednik et al., 2023	Dog	Clinical	Not specified	Other	Disk diffusion	R (2)	R	S	R	S	S				S	R	S					R						R		R					R			R
BI-1987	review_ID0385	2237	196	Argentina	South America	2016	Yes	Srednik et al., 2023	Dog	Clinical	Not specified	Other	Disk diffusion	R(>2)	R	S	R	S	S				S	R	S					R						R		R					R			R
BI-1988	review_ID0386	339	551	Argentina	South America	2016	Yes	Srednik et al., 2023	Dog	Clinical	Not specified	Other	Disk diffusion	R(>2)	R	S	R	S	R				S	R	S					R						R		R					R			R
BI-1991	review_ID0387	339	551	Argentina	South America	2016	Yes	Srednik et al., 2023	Dog	Clinical	Not specified	Other	Disk diffusion	R(>2)	R	S	R	R	R				R	R	S					R						R		R					R			R
BI-1984	review_ID0388	2235		Argentina	South America	2016	Yes	Srednik et al., 2023	Dog	Clinical	Not specified	Other	Disk diffusion	R(>2)	R	S	R	R	R				S	R	S					R						R		R					R			R
BI-1990	review_ID0389	1412	45	Argentina	South America	2016	Yes	Srednik et al., 2023	Dog	Clinical	Not specified	Other	Disk diffusion	R(>2)	R	S	R	S	R				S	R	S					R						R		R					R			R
BI-1980	review_ID0390	1412	45	Argentina	South America	2016	Yes	Srednik et al., 2023	Dog	Clinical	Not specified	Other	Disk diffusion	R (>2)	R	S	R	S	R				S	R	S					R						R		R					R			R
BI-2004	review_ID0391	1412	45	Argentina	South America	2016	Yes	Srednik et al., 2023	Dog	Clinical	Not specified	Other	Disk diffusion	R(>2)	R	S	R	S	R				S	R	S					R						R		R					R			R
BI-1985	review_ID0392	71	71	Argentina	South America	2016	Yes	Srednik et al., 2023	Dog	Clinical	Not specified	Other	Disk diffusion	R(>2)	R	R	R	R	R				S	R	S					R						R		R					R			R
BI-1983	review_ID0393	71	71	Argentina	South America	2016	Yes	Srednik et al., 2023	Dog	Clinical	Not specified	Other	Disk diffusion	R(>2)	R	S	R	S	R				S	R	S					R						R		R					R			R
BI-2002	review_ID0394	2261	309	Argentina	South America	2016	Yes	Srednik et al., 2023	Dog	Clinical	Not specified	Other	Disk diffusion	R(0.5)	R	S	R	S	S				S	R	S					R						S		R					S			R
BI-1986	review_ID0395	2236		Argentina	South America	2016	Yes	Srednik et al., 2023	Dog	Clinical	Not specified	Other	Disk diffusion	R(>2)	R	S	R	S	S				S	R	S					R						S		R					S			R
BI-1993	review_ID0396	313	45	Argentina	South America	2016	Yes	Srednik et al., 2023	Dog	Clinical	Not specified	Other	Disk diffusion	R(1)	R	S	R	R	S				S	R	S					R						S		R					S			R
BI-1979	review_ID0397	2233		Argentina	South America	2016	Yes	Srednik et al., 2023	Dog	Clinical	Not specified	Other	Disk diffusion	R(2)	R	S	R	R	R				R	R	S					R						R		R					R			R
BI-2003	review_ID0398	2242		Argentina	South America	2016	Yes	Srednik et al., 2023	Dog	Clinical	Not specified	Other	Disk diffusion	R(2)	R	R	R	R	R				R	R	S					R						R		R					R			R
BI-1989	review_ID0399	45	45	Argentina	South America	2016	Yes	Srednik et al., 2023	Dog	Clinical	Not specified	Other	Disk diffusion	R(>2)	R	R	R	R	R				R	R	S					R						R		S					R			R
BI-1981	review_ID0400	2234		Argentina	South America	2016	Yes	Srednik et al., 2023	Dog	Clinical	Not specified	Other	Disk diffusion	R (>2)	R	S	R	R	R				R	R	S					R						S		R					S			R
NY14853PPY10094	review_ID0401	71	71	USA	North America	2019-2021	Yes	Srednik et al., 2023	Dog	Clinical	Not specified	Other	Disk diffusion	R(>2)	R	R	R	S	R				S	R	S					R						R		R					R			R
AL36849PPY10061	review_ID0402	301	258	USA	North America	2019-2021	Yes	Srednik et al., 2023	Dog	Clinical	Not specified	Other	Disk diffusion	R(0.5)	R	R	R	S	S				S	S	S					R						S		R					S			R
MO65211PPY31146	review_ID0403	1055	566	USA	North America	2019-2021	Yes	Srednik et al., 2023	Dog	Clinical	Not specified	Other	Disk diffusion	R(>2)	R	R	R	R	R				R	R	S					R						R		R					R			R
MI48910PPY10092	review_ID0404	440		USA	North America	2019-2021	Yes	Srednik et al., 2023	Dog	Clinical	Not specified	Other	Disk diffusion	R(>2)	R	R	R	R	R				R	R	S					R						S		R					R			R
TX77840PPY20121	review_ID0405	2264	551	USA	North America	2019-2021	Yes	Srednik et al., 2023	Dog	Clinical	Not specified	Other	Disk diffusion	R(>2)	R	S	R	R	S				R	R	S					R						R		R					R			R
WI53706PPY30014	review_ID0406	551	551	USA	North America	2019-2021	Yes	Srednik et al., 2023	Dog	Clinical	Not specified	Other	Disk diffusion	R(>2)	R	R	R	R	R				R	R	S					R						R		R					R			R
KY40511PPY30123	review_ID0407	1229		USA	North America	2019-2021	Yes	Srednik et al., 2023	Dog	Clinical	Not specified	Other	Disk diffusion	R(0.5)	R	R	R	R	S				R	R	S					R						R		R					R			S
MI48910PPY20187	review_ID0408	181		USA	North America	2019-2021	Yes	Srednik et al., 2023	Dog	Clinical	Not specified	Other	Disk diffusion	R(1)	R	R	R	R	S				R	R	S					R						R		R					R			R
LA70803PPY30016	review_ID0409	2248	309	USA	North America	2019-2021	Yes	Srednik et al., 2023	Dog	Clinical	Not specified	Other	Disk diffusion	R(2)	R	R	R	R	S				R	R	S					R						S		R					S			R
KS66506PPY20023	review_ID0410	2246		USA	North America	2019-2021	Yes	Srednik et al., 2023	Dog	Clinical	Not specified	Other	Disk diffusion	R(0.5)	R	S	S	S	S				S	S	S					S						S		S					S			R
ND58102PPY20076	review_ID0411	1692	1431	USA	North America	2019-2021	Yes	Srednik et al., 2023	Dog	Clinical	Not specified	Other	Disk diffusion	R(0.5)	R	S	S	S	S				S	S	S					S						S		S					S			R
AL36849PPY10048	review_ID0412	1431	1431	USA	North America	2019-2021	Yes	Srednik et al., 2023	Dog	Clinical	Not specified	Other	Disk diffusion	R(1)	R	S	S	S	S				S	R	S					S						S		S					S			R
LA70803PPY27117	review_ID0413	2263	64	USA	North America	2019-2021	Yes	Srednik et al., 2023	Dog	Clinical	Not specified	Other	Disk diffusion	R(>2)	R	R	S	S	S				S	S	S					S						S		S					S			R
S51R	review_ID0414	2124		Brazil	South America	2018-2019	Yes	Santana et al., 2023	Dog	Clinical	Rectum	Other	Disk diffusion	R	R	R	R	S	S	R		R		R						R
S324N	review_ID0415	2164	45	Brazil	South America	2018-2019	Yes	Santana et al., 2023	Dog	Clinical	Nose	Other	Disk diffusion	R	R	R	R	R	R	R		R		R						R
S321R	review_ID0416	2164	45	Brazil	South America	2018-2019	Yes	Santana et al., 2023	Dog	Clinical	Rectum	Other	Disk diffusion	R	R	R	R	R	R	R		R		R						R
S539N	review_ID0417	71	71	Brazil	South America	2018-2019	Yes	Santana et al., 2023	Dog	Clinical	Nose	Other	Disk diffusion	R	R	R	R	R	S	R		R		R						R
S101R	review_ID0418	71	71	Brazil	South America	2018-2019	Yes	Santana et al., 2023	Dog	Clinical	Rectum	Other	Disk diffusion	R	R	R	R	S	S	R		R		R						R
S164A	review_ID0419	71	71	Brazil	South America	2018-2019	Yes	Santana et al., 2023	Dog	Clinical	Skin	SSTI	Disk diffusion	R	R	R	R	R	S	R		R		R						R
S571A	review_ID0420	71	71	Brazil	South America	2018-2019	Yes	Santana et al., 2023	Dog	Clinical	Skin	SSTI	Disk diffusion	R	R	R	R	R	S	R		R		R						R
S544A	review_ID0421	71	71	Brazil	South America	2018-2019	Yes	Santana et al., 2023	Dog	Clinical	Skin	SSTI	Disk diffusion	R	R	R	R	R	S	R		R		R						R
S543N	review_ID0422	71	71	Brazil	South America	2018-2019	Yes	Santana et al., 2023	Dog	Clinical	Nose	Other	Disk diffusion	R	R	R	R	R	S	R		R		R						R
S536R	review_ID0423	71	71	Brazil	South America	2018-2019	Yes	Santana et al., 2023	Dog	Clinical	Rectum	Other	Disk diffusion	R	R	R	R	R	S	R		R		R						R
S574R	review_ID0424	71	71	Brazil	South America	2018-2019	Yes	Santana et al., 2023	Dog	Clinical	Rectum	Other	Disk diffusion	R	R	R	R	R	S	R		R		R						R
S166R	review_ID0425	71	71	Brazil	South America	2018-2019	Yes	Santana et al., 2023	Dog	Clinical	Rectum	Other	Disk diffusion	R	R	R	R	R	S	R		R		R						R
S533N	review_ID0426	71	71	Brazil	South America	2018-2019	Yes	Santana et al., 2023	Dog	Clinical	Nose	Other	Disk diffusion	R	R	R	R	S	S	R		R		R						R
21VMG0143	review_ID0427	496	121	South Africa	Africa	2021	Yes	Phophi et. al 2023a	Dog	Clinical	Skin	SSTI	Disk diffusion
21VMG0271	review_ID0428	1308	757	South Africa	Africa	2021	Yes	Phophi et. al 2023a	Dog	Clinical	Skin	SSTI	Disk diffusion
21VMG0402	review_ID0429	2232		South Africa	Africa	2021	Yes	Phophi et. al 2023a	Dog	Clinical	Skin	SSTI	Disk diffusion
21VMG0581	review_ID0430	2229		South Africa	Africa	2021	Yes	Phophi et. al 2023a	Dog	Clinical	Wound	Wound	Disk diffusion
21VMK0268	review_ID0431	261	258	South Africa	Africa	2021	Yes	Phophi et. al 2023a	Dog	Clinical	Skin	SSTI	Disk diffusion
21VMK0323	review_ID0432	2228		South Africa	Africa	2021	Yes	Phophi et. al 2023a	Dog	Clinical	Pyoderma	SSTI	Disk diffusion
445	review_ID0433	2326	71	South Africa	Africa	2021	Yes	Phophi et. al 2023a	Dog	Clinical	Not specified	Other	Disk diffusion
21VMK0532	review_ID0434	45	45	South Africa	Africa	2021	Yes	Phophi et. al 2023a	Dog	Clinical	Pyoderma	SSTI	Disk diffusion
21VMG0811	review_ID0435	2231		South Africa	Africa	2021	Yes	Phophi et. al 2023a	Dog	Clinical	Wound	Wound	Disk diffusion
21–3512	review_ID0436	1111		South Africa	Africa	2021	Yes	Phophi et. al 2023a	Dog	Clinical	Pyoderma	SSTI	Disk diffusion
21–3929	review_ID0437	181		South Africa	Africa	2021	Yes	Phophi et. al 2023a	Dog	Clinical	UTI	UTI	Disk diffusion
21–5495	review_ID0438	2228		South Africa	Africa	2021	Yes	Phophi et. al 2023a	Dog	Clinical	Skin	SSTI	Disk diffusion
21–3244	review_ID0439	496	121	South Africa	Africa	2021	Yes	Phophi et. al 2023a	Dog	Clinical	Wound	Wound	Disk diffusion
21–5383	review_ID0440	496	121	South Africa	Africa	2021	Yes	Phophi et. al 2023a	Dog	Clinical	Wound	Wound	Disk diffusion
	review_ID0441	551	551	USA	North America	2019-2021	Yes	Phophi et. al 2023b	Dog	Clinical	Not specified	Other	Disk diffusion		R	R	R	R		R			R				R	R		R													R
	review_ID0442	45	45	USA	North America	2019-2021	Yes	Phophi et. al 2023b	Dog	Clinical	Not specified	Other	Disk diffusion		R	R	R	R	R	R			R				R	R		R													R
	review_ID0443	181		USA	North America	2019-2021	Yes	Phophi et. al 2023b	Dog	Clinical	Not specified	Other	Disk diffusion		R	R	R	R		R			R				R	R		R													R
	review_ID0444	496	121	USA	North America	2019-2021	Yes	Phophi et. al 2023b	Dog	Clinical	Not specified	Other	Disk diffusion		R	R	R	R	R	R			R				R	R		R													R
	review_ID0445	155	757	USA	North America	2019-2021	Yes	Phophi et. al 2023b	Dog	Clinical	Not specified	Other	Disk diffusion		R	R	R	R	R	R			R				R	R		R													R
	review_ID0446	2223	1431	USA	North America	2019-2021	Yes	Phophi et. al 2023b	Dog	Clinical	Not specified	Other	Disk diffusion			R											R
	review_ID0447	1672	309	USA	North America	2019-2021	Yes	Phophi et. al 2023b	Dog	Clinical	Not specified	Other	Disk diffusion			R											R
	review_ID0448	1444	566	USA	North America	2019-2021	Yes	Phophi et. al 2023b	Dog	Clinical	Not specified	Other	Disk diffusion			R											R
	review_ID0449	2214		USA	North America	2019-2021	Yes	Phophi et. al 2023b	Dog	Clinical	Not specified	Other	Disk diffusion			R											R
	review_ID0450	2219		USA	North America	2019-2021	Yes	Phophi et. al 2023b	Dog	Clinical	Not specified	Other	Disk diffusion			R											R
	review_ID0451	2208	71	USA	North America	2019-2021	Yes	Phophi et. al 2023b	Dog	Clinical	Not specified	Other	Disk diffusion			R											R
	review_ID0452	2220	182	USA	North America	2019-2021	Yes	Phophi et. al 2023b	Dog	Clinical	Not specified	Other	Disk diffusion			R											R
	review_ID0453	1982		USA	North America	2019-2021	Yes	Phophi et. al 2023b	Dog	Clinical	Not specified	Other	Disk diffusion			R											R
	review_ID0454	2664	277	USA	North America	2019-2021	Yes	Phophi et. al 2023b	Dog	Clinical	Not specified	Other	Disk diffusion
	review_ID0455	1575		USA	North America	2019-2021	Yes	Phophi et. al 2023b	Dog	Clinical	Not specified	Other	Disk diffusion
	review_ID0456	1296		USA	North America	2019-2021	Yes	Phophi et. al 2023b	Dog	Clinical	Not specified	Other	Disk diffusion
	review_ID0457	339	551	USA	North America	2019-2021	Yes	Phophi et. al 2023b	Dog	Clinical	Not specified	Other	Disk diffusion
	review_ID0458	2218	17	USA	North America	2019-2021	Yes	Phophi et. al 2023b	Dog	Clinical	Not specified	Other	Disk diffusion
	review_ID0459	2204		USA	North America	2019-2021	Yes	Phophi et. al 2023b	Dog	Clinical	Not specified	Other	Disk diffusion
	review_ID0460	2222		USA	North America	2019-2021	Yes	Phophi et. al 2023b	Dog	Clinical	Not specified	Other	Disk diffusion
	review_ID0461	2215	277	USA	North America	2019-2021	Yes	Phophi et. al 2023b	Dog	Clinical	Not specified	Other	Disk diffusion
	review_ID0462	2216		USA	North America	2019-2021	Yes	Phophi et. al 2023b	Dog	Clinical	Not specified	Other	Disk diffusion
	review_ID0463	2174		USA	North America	2019-2021	Yes	Phophi et. al 2023b	Dog	Clinical	Not specified	Other	Disk diffusion
	review_ID0464	2205		USA	North America	2019-2021	Yes	Phophi et. al 2023b	Dog	Clinical	Not specified	Other	Disk diffusion
	review_ID0465	2174		USA	North America	2019-2021	Yes	Phophi et. al 2023b	Dog	Clinical	Not specified	Other	Disk diffusion
	review_ID0466	71	71	USA	North America	2019-2021	Yes	Phophi et. al 2023b	Dog	Clinical	Not specified	Other	Disk diffusion
	review_ID0467	1672	309	USA	North America	2019-2021	Yes	Phophi et. al 2023b	Dog	Clinical	Not specified	Other	Disk diffusion
	review_ID0468	1692	1431	USA	North America	2019-2021	Yes	Phophi et. al 2023b	Dog	Clinical	Not specified	Other	Disk diffusion
	review_ID0469	833	45	USA	North America	2019-2021	Yes	Phophi et. al 2023b	Dog	Clinical	Not specified	Other	Disk diffusion
	review_ID0470	2663		USA	North America	2019-2021	Yes	Phophi et. al 2023b	Dog	Clinical	Not specified	Other	Disk diffusion
	review_ID0471	2174		USA	North America	2019-2021	Yes	Phophi et. al 2023b	Dog	Clinical	Not specified	Other	Disk diffusion
	review_ID0472	2205		USA	North America	2019-2021	Yes	Phophi et. al 2023b	Dog	Clinical	Not specified	Other	Disk diffusion
	review_ID0473	1279		USA	North America	2019-2021	Yes	Phophi et. al 2023b	Dog	Clinical	Not specified	Other	Disk diffusion
FL.5	review_ID0474	2201		USA	North America	2019-2021	Yes	Phophi et. al 2023b	Dog	Clinical	Not specified	Other	Disk diffusion
	review_ID0475	2213		USA	North America	2019-2021	Yes	Phophi et. al 2023b	Dog	Clinical	Not specified	Other	Disk diffusion
	review_ID0476	1297	196	USA	North America	2019-2021	Yes	Phophi et. al 2023b	Dog	Clinical	Not specified	Other	Disk diffusion
	review_ID0477	1692	1431	USA	North America	2019-2021	Yes	Phophi et. al 2023b	Dog	Clinical	Not specified	Other	Disk diffusion
FL.6	review_ID0478	2202	182	USA	North America	2019-2021	Yes	Phophi et. al 2023b	Dog	Clinical	Not specified	Other	Disk diffusion
	review_ID0479	1308	757	USA	North America	2019-2021	Yes	Phophi et. al 2023b	Dog	Clinical	Not specified	Other	Disk diffusion
	review_ID0480	1055	566	USA	North America	2019-2021	Yes	Phophi et. al 2023b	Dog	Clinical	Not specified	Other	Disk diffusion
	review_ID0481	157	64	USA	North America	2019-2021	Yes	Phophi et. al 2023b	Dog	Clinical	Not specified	Other	Disk diffusion
	review_ID0482	2211		USA	North America	2019-2021	Yes	Phophi et. al 2023b	Dog	Clinical	Not specified	Other	Disk diffusion
	review_ID0483	1229		USA	North America	2019-2021	Yes	Phophi et. al 2023b	Dog	Clinical	Not specified	Other	Disk diffusion
	review_ID0484	2664	277	USA	North America	2019-2021	Yes	Phophi et. al 2023b	Dog	Clinical	Not specified	Other	Disk diffusion
	review_ID0485	2214		USA	North America	2019-2021	Yes	Phophi et. al 2023b	Dog	Clinical	Not specified	Other	Disk diffusion
	review_ID0486	2304		USA	North America	2019-2021	Yes	Phophi et. al 2023b	Dog	Clinical	Not specified	Other	Disk diffusion
	review_ID0487	2307		USA	North America	2019-2021	Yes	Phophi et. al 2023b	Dog	Clinical	Not specified	Other	Disk diffusion
	review_ID0488	2316		USA	North America	2019-2021	Yes	Phophi et. al 2023b	Dog	Clinical	Not specified	Other	Disk diffusion
	review_ID0489	2224		USA	North America	2019-2021	Yes	Phophi et. al 2023b	Dog	Clinical	Not specified	Other	Disk diffusion
	review_ID0490	2226		USA	North America	2019-2021	Yes	Phophi et. al 2023b	Dog	Clinical	Not specified	Other	Disk diffusion
	review_ID0491	551	551	USA	North America	2019-2021	Yes	Phophi et. al 2023b	Dog	Clinical	Not specified	Other	Disk diffusion		R	R	R	R		R			R				R	R		R													R
	review_ID0492	45	45	USA	North America	2019-2021	Yes	Phophi et. al 2023b	Dog	Clinical	Not specified	Other	Disk diffusion		R	R	R	R	R	R			R				R	R		R													R
	review_ID0493	181		USA	North America	2019-2021	Yes	Phophi et. al 2023b	Dog	Clinical	Not specified	Other	Disk diffusion		R	R	R	R		R			R				R	R		R													R
	review_ID0494	496	121	USA	North America	2019-2021	Yes	Phophi et. al 2023b	Dog	Clinical	Not specified	Other	Disk diffusion		R	R	R	R	R	R			R				R	R		R													R
	review_ID0495	155	757	USA	North America	2019-2021	Yes	Phophi et. al 2023b	Dog	Clinical	Not specified	Other	Disk diffusion		R	R	R	R	S	R			R				R	R		R													R
	review_ID0496	155	757	USA	North America	2019-2021	Yes	Phophi et. al 2023b	Dog	Clinical	Not specified	Other	Disk diffusion		R	R	R	R	S	R			R				R	R		R													R
	review_ID0497	155	757	USA	North America	2019-2021	Yes	Phophi et. al 2023b	Dog	Clinical	Not specified	Other	Disk diffusion		R	R	R	R	S	R			R				R	R		R													R
	review_ID0498	155	757	USA	North America	2019-2021	Yes	Phophi et. al 2023b	Dog	Clinical	Not specified	Other	Disk diffusion		R	R	R	R	S	R			R				R	R		R													R
	review_ID0499	155	757	USA	North America	2019-2021	Yes	Phophi et. al 2023b	Dog	Clinical	Not specified	Other	Disk diffusion		R	R	R	R	S	R			R				R	R		R													R
	review_ID0500	155	757	USA	North America	2019-2021	Yes	Phophi et. al 2023b	Dog	Clinical	Not specified	Other	Disk diffusion		R	R	R	R	S	R			R				R	R		R													R
	review_ID0501	155	757	USA	North America	2019-2021	Yes	Phophi et. al 2023b	Dog	Clinical	Not specified	Other	Disk diffusion		R	R	R	R	S	R			R				R	R		R													R
	review_ID0502	155	757	USA	North America	2019-2021	Yes	Phophi et. al 2023b	Dog	Clinical	Not specified	Other	Disk diffusion		R	R	R	R	S	R			R				R	R		R													R
	review_ID0503	496	121	USA	North America	2019-2021	Yes	Phophi et. al 2023b	Dog	Clinical	Not specified	Other	Disk diffusion		R	R	R	R	R	R			R				R	R		R													R
	review_ID0504	496	121	USA	North America	2019-2021	Yes	Phophi et. al 2023b	Dog	Clinical	Not specified	Other	Disk diffusion		R	R	R	R	R	R			R				R	R		R													R
	review_ID0505	496	121	USA	North America	2019-2021	Yes	Phophi et. al 2023b	Dog	Clinical	Not specified	Other	Disk diffusion		R	R	R	R	R	R			R				R	R		R													R
	review_ID0506	496	121	USA	North America	2019-2021	Yes	Phophi et. al 2023b	Dog	Clinical	Not specified	Other	Disk diffusion		R	R	R	R	R	R			R				R	R		R													R
	review_ID0507	496	121	USA	North America	2019-2021	Yes	Phophi et. al 2023b	Dog	Clinical	Not specified	Other	Disk diffusion		R	R	R	R	R	R			R				R	R		R													R
	review_ID0508	496	121	USA	North America	2019-2021	Yes	Phophi et. al 2023b	Dog	Clinical	Not specified	Other	Disk diffusion		R	R	R	R	R	R			R				R	R		R													R
	review_ID0509	496	121	USA	North America	2019-2021	Yes	Phophi et. al 2023b	Dog	Clinical	Not specified	Other	Disk diffusion		R	R	R	R	R	R			R				R	R		R													R
	review_ID0510	181		USA	North America	2019-2021	Yes	Phophi et. al 2023b	Dog	Clinical	Not specified	Other	Disk diffusion		R	R	R	R		R			R				R	R		R													R
	review_ID0511	181		USA	North America	2019-2021	Yes	Phophi et. al 2023b	Dog	Clinical	Not specified	Other	Disk diffusion		R	R	R	R		R			R				R	R		R													R
	review_ID0512	181		USA	North America	2019-2021	Yes	Phophi et. al 2023b	Dog	Clinical	Not specified	Other	Disk diffusion		R	R	R	R		R			R				R	R		R													R
	review_ID0513	181		USA	North America	2019-2021	Yes	Phophi et. al 2023b	Dog	Clinical	Not specified	Other	Disk diffusion		R	R	R	R		R			R				R	R		R													R
	review_ID0514	181		USA	North America	2019-2021	Yes	Phophi et. al 2023b	Dog	Clinical	Not specified	Other	Disk diffusion		R	R	R	R		R			R				R	R		R													R
	review_ID0515	181		USA	North America	2019-2021	Yes	Phophi et. al 2023b	Dog	Clinical	Not specified	Other	Disk diffusion		R	R	R	R		R			R				R	R		R													R
	review_ID0516	181		USA	North America	2019-2021	Yes	Phophi et. al 2023b	Dog	Clinical	Not specified	Other	Disk diffusion		R	R	R	R		R			R				R	R		R													R
	review_ID0517	181		USA	North America	2019-2021	Yes	Phophi et. al 2023b	Dog	Clinical	Not specified	Other	Disk diffusion		R	R	R	R		R			R				R	R		R													R
	review_ID0518	181		USA	North America	2019-2021	Yes	Phophi et. al 2023b	Dog	Clinical	Not specified	Other	Disk diffusion		R	R	R	R		R			R				R	R		R													R
	review_ID0519	181		USA	North America	2019-2021	Yes	Phophi et. al 2023b	Dog	Clinical	Not specified	Other	Disk diffusion		R	R	R	R		R			R				R	R		R													R
	review_ID0520	181		USA	North America	2019-2021	Yes	Phophi et. al 2023b	Dog	Clinical	Not specified	Other	Disk diffusion		R	S	S	R		S			R				R	R		S													R
	review_ID0521	45	45	USA	North America	2019-2021	Yes	Phophi et. al 2023b	Dog	Clinical	Not specified	Other	Disk diffusion		R	R	R	R	R	R			R				R	R		R													R
	review_ID0522	45	45	USA	North America	2019-2021	Yes	Phophi et. al 2023b	Dog	Clinical	Not specified	Other	Disk diffusion		R	R	R	R	R	R			R				R	R		R													R
	review_ID0523	45	45	USA	North America	2019-2021	Yes	Phophi et. al 2023b	Dog	Clinical	Not specified	Other	Disk diffusion		R	R	R	R	R	R			R				R	R		R													R
	review_ID0524	45	45	USA	North America	2019-2021	Yes	Phophi et. al 2023b	Dog	Clinical	Not specified	Other	Disk diffusion		R	R	R	R	R	R			R				R	R		R													R
	review_ID0525	45	45	USA	North America	2019-2021	Yes	Phophi et. al 2023b	Dog	Clinical	Not specified	Other	Disk diffusion		R	R	R	R	R	R			R				R	R		R													R
	review_ID0526	45	45	USA	North America	2019-2021	Yes	Phophi et. al 2023b	Dog	Clinical	Not specified	Other	Disk diffusion		R	R	R	R	R	R			R				R	R		R													R
	review_ID0527	45	45	USA	North America	2019-2021	Yes	Phophi et. al 2023b	Dog	Clinical	Not specified	Other	Disk diffusion		R	R	R	R	R	S			R				R	R		R													R
	review_ID0528	45	45	USA	North America	2019-2021	Yes	Phophi et. al 2023b	Dog	Clinical	Not specified	Other	Disk diffusion		R	R	R	R	R	S			R				R	R		R													R
	review_ID0529	45	45	USA	North America	2019-2021	Yes	Phophi et. al 2023b	Dog	Clinical	Not specified	Other	Disk diffusion		R	R	R	R	R	S			R				R	R		R													R
	review_ID0530	45	45	USA	North America	2019-2021	Yes	Phophi et. al 2023b	Dog	Clinical	Not specified	Other	Disk diffusion		R	R	R	R	R	S			R				R	R		R													R
	review_ID0531	45	45	USA	North America	2019-2021	Yes	Phophi et. al 2023b	Dog	Clinical	Not specified	Other	Disk diffusion		R	R	R	R	R	S			R				R	R		R													R
	review_ID0532	45	45	USA	North America	2019-2021	Yes	Phophi et. al 2023b	Dog	Clinical	Not specified	Other	Disk diffusion		R	R	R	S	S	S			S				R	R		R													S
	review_ID0533	551	551	USA	North America	2019-2021	Yes	Phophi et. al 2023b	Dog	Clinical	Not specified	Other	Disk diffusion		R	R	R	R		R			R				R	R		R													R
	review_ID0534	551	551	USA	North America	2019-2021	Yes	Phophi et. al 2023b	Dog	Clinical	Not specified	Other	Disk diffusion		R	R	R	R		R			R				R	R		R													R
	review_ID0535	551	551	USA	North America	2019-2021	Yes	Phophi et. al 2023b	Dog	Clinical	Not specified	Other	Disk diffusion		R	R	R	R		R			R				R	R		R													R
	review_ID0536	551	551	USA	North America	2019-2021	Yes	Phophi et. al 2023b	Dog	Clinical	Not specified	Other	Disk diffusion		R	R	R	R		R			R				R	R		R													R
	review_ID0537	551	551	USA	North America	2019-2021	Yes	Phophi et. al 2023b	Dog	Clinical	Not specified	Other	Disk diffusion		R	R	R	R		R			R				R	R		R													R
	review_ID0538	551	551	USA	North America	2019-2021	Yes	Phophi et. al 2023b	Dog	Clinical	Not specified	Other	Disk diffusion		R	R	R	R		R			R				R	R		R													R
	review_ID0539	551	551	USA	North America	2019-2021	Yes	Phophi et. al 2023b	Dog	Clinical	Not specified	Other	Disk diffusion		R	R	R	R		R			R				R	R		R													R
	review_ID0540	551	551	USA	North America	2019-2021	Yes	Phophi et. al 2023b	Dog	Clinical	Not specified	Other	Disk diffusion		R	R	R	R		R			R				R	R		R													R
	review_ID0541	551	551	USA	North America	2019-2021	Yes	Phophi et. al 2023b	Dog	Clinical	Not specified	Other	Disk diffusion		R	R	R	R		R			R				R	R		R													R
	review_ID0542	551	551	USA	North America	2019-2021	Yes	Phophi et. al 2023b	Dog	Clinical	Not specified	Other	Disk diffusion		R	R	R	R		R			R				R	R		R													R
	review_ID0543	551	551	USA	North America	2019-2021	Yes	Phophi et. al 2023b	Dog	Clinical	Not specified	Other	Disk diffusion		R	R	R	R		R			R				R	R		R													R
	review_ID0544	551	551	USA	North America	2019-2021	Yes	Phophi et. al 2023b	Dog	Clinical	Not specified	Other	Disk diffusion		R	R	R	R		R			R				R	R		R													R
	review_ID0545	551	551	USA	North America	2019-2021	Yes	Phophi et. al 2023b	Dog	Clinical	Not specified	Other	Disk diffusion		R	R	R	R		R			R				R	R		R													R
	review_ID0546	551	551	USA	North America	2019-2021	Yes	Phophi et. al 2023b	Dog	Clinical	Not specified	Other	Disk diffusion		R	R	R	R		R			R				R	R		R													R
	review_ID0547	551	551	USA	North America	2019-2021	Yes	Phophi et. al 2023b	Dog	Clinical	Not specified	Other	Disk diffusion		R	S	R	R		R			R				R	R		R													R
	review_ID0548	551	551	USA	North America	2019-2021	Yes	Phophi et. al 2023b	Dog	Clinical	Not specified	Other	Disk diffusion		R	S	R	R		R			R				R	R		R													S
	review_ID0549	2217	277	USA	North America	2019-2021	Yes	Phophi et. al 2023b	Dog	Clinical	Not specified	Other	Disk diffusion
	review_ID0550	277	277	USA	North America	2019-2021	Yes	Phophi et. al 2023b	Dog	Clinical	Not specified	Other	Disk diffusion
	review_ID0551	383	258	USA	North America	2019-2021	Yes	Phophi et. al 2023b	Dog	Clinical	Not specified	Other	Disk diffusion
	review_ID0552	2308	121	USA	North America	2019-2021	Yes	Phophi et. al 2023b	Dog	Clinical	Not specified	Other	Disk diffusion
	review_ID0553	496	121	USA	North America	2019-2021	Yes	Phophi et. al 2023b	Dog	Clinical	Not specified	Other	Disk diffusion		R	S	R	R	S	R			R				R	R		R													R
	review_ID0554	121	121	USA	North America	2019-2021	Yes	Phophi et. al 2023b	Dog	Clinical	Not specified	Other	Disk diffusion
	review_ID0555	2336	45	USA	North America	2019-2021	Yes	Phophi et. al 2023b	Dog	Clinical	Not specified	Other	Disk diffusion
	review_ID0556	311	45	USA	North America	2019-2021	Yes	Phophi et. al 2023b	Dog	Clinical	Not specified	Other	Disk diffusion
	review_ID0557	25	551	USA	North America	2019-2021	Yes	Phophi et. al 2023b	Dog	Clinical	Not specified	Other	Disk diffusion
	review_ID0558	749	2090	USA	North America	2019-2021	Yes	Phophi et. al 2023b	Dog	Clinical	Not specified	Other	Disk diffusion
	review_ID0559	811	258	USA	North America	2019-2021	Yes	Phophi et. al 2023b	Dog	Clinical	Not specified	Other	Disk diffusion
	review_ID0560	257	2090	USA	North America	2019-2021	Yes	Phophi et. al 2023b	Dog	Clinical	Not specified	Other	Disk diffusion
	review_ID0561	2090	2090	USA	North America	2019-2021	Yes	Phophi et. al 2023b	Dog	Clinical	Not specified	Other	Disk diffusion
	review_ID0562	2227	757	USA	North America	2019-2021	Yes	Phophi et. al 2023b	Dog	Clinical	Not specified	Other	Disk diffusion
FL.2	review_ID0563	2200		USA	North America	2019-2021	Yes	Phophi et. al 2023b	Dog	Clinical	Not specified	Other	Disk diffusion
	review_ID0564	298	757	USA	North America	2019-2021	Yes	Phophi et. al 2023b	Dog	Clinical	Not specified	Other	Disk diffusion
	review_ID0565	757	757	USA	North America	2019-2021	Yes	Phophi et. al 2023b	Dog	Clinical	Not specified	Other	Disk diffusion
	review_ID0566	2209	757	USA	North America	2019-2021	Yes	Phophi et. al 2023b	Dog	Clinical	Not specified	Other	Disk diffusion
	review_ID0567	2221	757	USA	North America	2019-2021	Yes	Phophi et. al 2023b	Dog	Clinical	Not specified	Other	Disk diffusion
	review_ID0568	124	309	USA	North America	2019-2021	Yes	Phophi et. al 2023b	Dog	Clinical	Not specified	Other	Disk diffusion
	review_ID0569	150	757	USA	North America	2019-2021	Yes	Phophi et. al 2023b	Dog	Clinical	Not specified	Other	Disk diffusion
	review_ID0570	869	258	USA	North America	2019-2021	Yes	Phophi et. al 2023b	Dog	Clinical	Not specified	Other	Disk diffusion
	review_ID0571	258	258	USA	North America	2019-2021	Yes	Phophi et. al 2023b	Dog	Clinical	Not specified	Other	Disk diffusion
	review_ID0572	71	71	Portugal	Europe	2014-2018	Yes	Morais et al., 2023	Not specified/Other	Clinical	Not specified	Other	Disk diffusion	R	R	R	R	R	S	R				R						R
V29	review_ID0573	2055		Portugal	Europe	2018	Yes	Morais et al., 2023	Dog	Clinical	Skin	SSTI	Disk diffusion	R	R	S	S	S	S	S				S						S
V105	review_ID0574	2056	757	Portugal	Europe	2017	Yes	Morais et al., 2023	Dog	Clinical	Skin	SSTI	Disk diffusion	R	R	S	S	S	S	R				R						S
	review_ID0575	2061		Portugal	Europe	2018	Yes	Morais et al., 2023	Cat	Clinical	Wound	Wound	Disk diffusion	R	R	S	S	R	S	R				R						S
	review_ID0576	2061		Portugal	Europe	2018	Yes	Morais et al., 2023	Cat	Clinical	Wound	Wound	Disk diffusion		S	S	S	S	S	S				S						S
	review_ID0577	45	45	Portugal	Europe	2014-2018	Yes	Morais et al., 2023	Not specified/Other	Clinical	Not specified	Other	Disk diffusion	R	R	R	R	R	R	S				R						R
	review_ID0578	45	45	Portugal	Europe	2014-2018	Yes	Morais et al., 2023	Not specified/Other	Clinical	Not specified	Other	Disk diffusion	R	R	R	R	R	R	S				R						R
	review_ID0579	45	45	Portugal	Europe	2014-2018	Yes	Morais et al., 2023	Not specified/Other	Clinical	Not specified	Other	Disk diffusion	R	R	R	R	S	R	S				R						R
V135	review_ID0580	2105		Portugal	Europe	2015	Yes	Morais et al., 2023	Dog	Clinical	Pyoderma	SSTI	Disk diffusion	R	R	S	R	S	S	R				R						R
	review_ID0581	924		Portugal	Europe	2018	Yes	Morais et al., 2023	Dog	Clinical	Skin	SSTI	Disk diffusion	R	R	R	R	R	S	R				R						R
	review_ID0582	157	64	Portugal	Europe	2014-2018	Yes	Morais et al., 2023	Not specified/Other	Clinical	Not specified	Other	Disk diffusion	R	R	R	R	R	S	R				S						R
	review_ID0583	157	64	Portugal	Europe	2014-2018	Yes	Morais et al., 2023	Not specified/Other	Clinical	Not specified	Other	Disk diffusion	R	R	R	R	R	S	R				S						R
	review_ID0584	157	64	Portugal	Europe	2014-2018	Yes	Morais et al., 2023	Not specified/Other	Clinical	Not specified	Other	Disk diffusion	R	R	R	R	R	S	R				S						R
	review_ID0585	157	64	Portugal	Europe	2014-2018	Yes	Morais et al., 2023	Not specified/Other	Clinical	Not specified	Other	Disk diffusion	R	R	S	S	R	S	S				S						S
	review_ID0586	551	551	Portugal	Europe	2018	Yes	Morais et al., 2023	Dog	Clinical	Pyoderma	SSTI	Disk diffusion	R	R	R	R	R	S	R				R						R
	review_ID0587	2057		Portugal	Europe	2014-2018	Yes	Morais et al., 2023	Not specified/Other	Clinical	Not specified	Other	Disk diffusion	R	R	R	R	S	R	S				S						R
	review_ID0588	25	551	Portugal	Europe	2018	Yes	Morais et al., 2023	Dog	Clinical	Wound	Wound	Disk diffusion	R	R	R	R	R	R	R				R						R
	review_ID0589	258	258	Portugal	Europe	2015	Yes	Morais et al., 2023	Dog	Clinical	Skin	SSTI	Disk diffusion	R	R	S	R	R	S	R				S						R
V262	review_ID0590	118	277	Portugal	Europe	2018	Yes	Morais et al., 2023	Dog	Clinical	Pyoderma	SSTI	Disk diffusion	R	R	R	S	R	S	S				R						S
	review_ID0591	265	277	Portugal	Europe	2018	Yes	Morais et al., 2023	Dog	Clinical	Skin	SSTI	Disk diffusion	R	R	R	R	R	S	R				S						R
	review_ID0592	422	45	Portugal	Europe	2014-2018	Yes	Morais et al., 2023	Not specified/Other	Clinical	Not specified	Other	Disk diffusion	R	R	R	R	R	S	S				R						R
V217	review_ID0593	2060		Portugal	Europe	2018	Yes	Morais et al., 2023	Dog	Clinical	Skin	SSTI	Disk diffusion	R	R	S	R	R	R	R				S						R
V179	review_ID0594	2059		Portugal	Europe	2018	Yes	Morais et al., 2023	Dog	Clinical	Skin	SSTI	Disk diffusion	R	R	S	S	S	S	S				R						S
V276	review_ID0595	497	309	Portugal	Europe	2018	Yes	Morais et al., 2023	Dog	Clinical	Skin	SSTI	Disk diffusion	R	R	R	R	R	R	S				S						R
V122	review_ID0596	2104		Portugal	Europe	2018	Yes	Morais et al., 2023	Dog	Clinical	Skin	SSTI	Disk diffusion	R	R	S	R	R	R	R				S						R
	review_ID0597	71	71	Portugal	Europe	2014-2018	Yes	Morais et al., 2023	Not specified/Other	Clinical	Not specified	Other	Disk diffusion	R	R	R	R	R	S	R				R						R
	review_ID0598	71	71	Portugal	Europe	2014-2018	Yes	Morais et al., 2023	Not specified/Other	Clinical	Not specified	Other	Disk diffusion	R	R	R	R	R	S	R				R						R
	review_ID0599	71	71	Portugal	Europe	2014-2018	Yes	Morais et al., 2023	Not specified/Other	Clinical	Not specified	Other	Disk diffusion	R	R	R	R	R	S	R				R						R
	review_ID0600	71	71	Portugal	Europe	2014-2018	Yes	Morais et al., 2023	Not specified/Other	Clinical	Not specified	Other	Disk diffusion	R	R	R	R	R	S	R				R						R
	review_ID0601	71	71	Portugal	Europe	2014-2018	Yes	Morais et al., 2023	Not specified/Other	Clinical	Not specified	Other	Disk diffusion	R	R	R	R	R	S	R				R						R
	review_ID0602	71	71	Portugal	Europe	2014-2018	Yes	Morais et al., 2023	Not specified/Other	Clinical	Not specified	Other	Disk diffusion	R	R	R	R	R	S	R				R						R
	review_ID0603	71	71	Portugal	Europe	2014-2018	Yes	Morais et al., 2023	Not specified/Other	Clinical	Not specified	Other	Disk diffusion	R	R	R	R	R	S	R				R						R
	review_ID0604	71	71	Portugal	Europe	2014-2018	Yes	Morais et al., 2023	Not specified/Other	Clinical	Not specified	Other	Disk diffusion	R	R	R	R	R	S	R				R						R
	review_ID0605	71	71	Portugal	Europe	2014-2018	Yes	Morais et al., 2023	Not specified/Other	Clinical	Not specified	Other	Disk diffusion	R	R	R	R	R	S	R				R						R
	review_ID0606	71	71	Portugal	Europe	2014-2018	Yes	Morais et al., 2023	Not specified/Other	Clinical	Not specified	Other	Disk diffusion	R	R	R	R	R	S	R				R						R
	review_ID0607	71	71	Portugal	Europe	2014-2018	Yes	Morais et al., 2023	Not specified/Other	Clinical	Not specified	Other	Disk diffusion	R	R	R	R	R	S	R				R						R
	review_ID0608	71	71	Portugal	Europe	2014-2018	Yes	Morais et al., 2023	Not specified/Other	Clinical	Not specified	Other	Disk diffusion	R	R	R	R	R	S	R				R						R
	review_ID0609	71	71	Portugal	Europe	2014-2018	Yes	Morais et al., 2023	Not specified/Other	Clinical	Not specified	Other	Disk diffusion	R	R	R	R	R	S	R				R						R
	review_ID0610	71	71	Portugal	Europe	2014-2018	Yes	Morais et al., 2023	Not specified/Other	Clinical	Not specified	Other	Disk diffusion	R	R	R	R	S	S	R				R						R
	review_ID0611	71	71	Portugal	Europe	2014-2018	Yes	Morais et al., 2023	Not specified/Other	Clinical	Not specified	Other	Disk diffusion	R	R	R	R	S	S	R				R						R
	review_ID0612	71	71	Portugal	Europe	2014-2018	Yes	Morais et al., 2023	Not specified/Other	Clinical	Not specified	Other	Disk diffusion	R	R	R	R	S	S	R				R						R
	review_ID0613	71	71	Portugal	Europe	2014-2018	Yes	Morais et al., 2023	Not specified/Other	Clinical	Not specified	Other	Disk diffusion	R	R	R	R	S	S	R				R						R
	review_ID0614	71	71	Portugal	Europe	2014-2018	Yes	Morais et al., 2023	Not specified/Other	Clinical	Not specified	Other	Disk diffusion	R	R	R	R	S	S	R				R						R
	review_ID0615	71	71	Portugal	Europe	2014-2018	Yes	Morais et al., 2023	Not specified/Other	Clinical	Not specified	Other	Disk diffusion	R	R	R	R	R	S	R				R						R
	review_ID0616	71	71	Portugal	Europe	2014-2018	Yes	Morais et al., 2023	Not specified/Other	Clinical	Not specified	Other	Disk diffusion	R	R	R	R	R	S	R				R						R
	review_ID0617	71	71	Portugal	Europe	2014-2018	Yes	Morais et al., 2023	Not specified/Other	Clinical	Not specified	Other	Disk diffusion	R	R	R	R	R	R	R				R						R
	review_ID0618	71	71	Portugal	Europe	2014-2018	Yes	Morais et al., 2023	Not specified/Other	Clinical	Not specified	Other	Disk diffusion	R	R	R	R	R	R	R				R						R
	review_ID0619	71	71	Portugal	Europe	2014-2018	Yes	Morais et al., 2023	Not specified/Other	Clinical	Not specified	Other	Disk diffusion	R	R	R	R			R				R						R
1044	review_ID0620	919	196	Brazil	South America	2016-2019	Yes	Breyer et al., 2023	Dog	Clinical	Ear	Otitis	Disk diffusion	R		S	R	R		R		R		R						R							S
1259	review_ID0621	71	71	Brazil	South America	2016-2019	Yes	Breyer et al., 2023	Dog	Clinical	Ear	Otitis	Disk diffusion	R		S	R	R		R		R		R						R							S
554	review_ID0622	71	71	Brazil	South America	2016-2019	Yes	Breyer et al., 2023	Dog	Clinical	Pyoderma	SSTI	Disk diffusion	R		S	R	R		R		R		R						R							S
559	review_ID0623	71	71	Brazil	South America	2016-2019	Yes	Breyer et al., 2023	Dog	Clinical	Pyoderma	SSTI	Disk diffusion	R		S	R	R		R		R		R						R							S
561	review_ID0624	649		Brazil	South America	2016-2019	Yes	Breyer et al., 2023	Dog	Clinical	Pyoderma	SSTI	Disk diffusion	R		S	R	R		R		R		R						R							S
619	review_ID0625	71	71	Brazil	South America	2016-2019	Yes	Breyer et al., 2023	Dog	Clinical	Pyoderma	SSTI	Disk diffusion	R		S	R	R		R		R		R						R							S
651	review_ID0626	71	71	Brazil	South America	2016-2019	Yes	Breyer et al., 2023	Dog	Clinical	Pyoderma	SSTI	Disk diffusion	R		S	S	R		R		S		S						S							S
695	review_ID0627	71	71	Brazil	South America	2016-2019	Yes	Breyer et al., 2023	Dog	Clinical	Pyoderma	SSTI	Disk diffusion	R		S	R	S		R		R		R						R							S
705	review_ID0628	2379		Brazil	South America	2016-2019	Yes	Breyer et al., 2023	Dog	Clinical	Pyoderma	SSTI	Disk diffusion			S	R	S		R		R		R						R							S
843	review_ID0629	71	71	Brazil	South America	2016-2019	Yes	Breyer et al., 2023	Dog	Clinical	Pyoderma	SSTI	Disk diffusion	R		S	R	R		R		R		R						R							S
1037	review_ID0630	71	71	Brazil	South America	2016-2019	Yes	Breyer et al., 2023	Dog	Clinical	Pyoderma	SSTI	Disk diffusion	R		S	R	R		R		R		R						R							S
1346	review_ID0631	71	71	Brazil	South America	2016-2019	Yes	Breyer et al., 2023	Dog	Clinical	Pyoderma	SSTI	Disk diffusion	R		S	R	S		S		S		S						R							S
1379	review_ID0632	71	71	Brazil	South America	2016-2019	Yes	Breyer et al., 2023	Dog	Clinical	Pyoderma	SSTI	Disk diffusion	R		S	R	R		R		R		R						R							S
1382	review_ID0633	71	71	Brazil	South America	2016-2019	Yes	Breyer et al., 2023	Dog	Clinical	Pyoderma	SSTI	Disk diffusion	R		S	R	R		R		R		R						R							S
6848	review_ID0634	71	71	Brazil	South America	2016-2019	Yes	Breyer et al., 2023	Dog	Clinical	Pyoderma	SSTI	Disk diffusion	R		R	R	R		R		R		R						R							S
AC41	review_ID0635	71	71	Brazil	South America	2018-2020	Yes	Viegas et al., 2022	Dog	Clinical	Wound	Wound	Disk diffusion	R	R	R	R	R	S	R		R								R
AC9	review_ID0636	2124		Brazil	South America	2019	Yes	Viegas et al., 2022	Dog	Clinical	Ear	Otitis	Disk diffusion	R	R	R	R	S	S	R		R								R
BR29	review_ID0637	2125	551	Brazil	South America	2019	Yes	Viegas et al., 2022	Dog	Clinical	Wound	Wound	Disk diffusion	R	R	R	R	S	S	R		R								R
AC30	review_ID0638	2126	196	Brazil	South America	2019	Yes	Viegas et al., 2022	Dog	Clinical	Skin	SSTI	Disk diffusion	R	R	R	R	R	S	R		S								R
BR64	review_ID0639	2127	551	Brazil	South America	2018	Yes	Viegas et al., 2022	Dog	Clinical	Skin	SSTI	Disk diffusion	R	R	S	S	R	S	R		S								S
BR128	review_ID0640	2128	551	Brazil	South America	2019	Yes	Viegas et al., 2022	Dog	Clinical	Wound	Wound	Disk diffusion	R	R	S	S	R	S	R		R								S
BR61	review_ID0641	2129	45	Brazil	South America	2018	Yes	Viegas et al., 2022	Dog	Clinical	Wound	Wound	Disk diffusion	R	R	R	R	R	R	S		R								R
BR52	review_ID0642	2130	71	Brazil	South America	2019	Yes	Viegas et al., 2022	Dog	Clinical	Ear	Otitis	Disk diffusion	R	R	R	R	R	S	R		R								R
BR129	review_ID0643	2131	196	Brazil	South America	2019	Yes	Viegas et al., 2022	Dog	Clinical	Wound	Wound	Disk diffusion	R	R	S	R	R	S	R		S								R
BR164	review_ID0644	2125	551	Brazil	South America	2019	Yes	Viegas et al., 2022	Dog	Clinical	Skin	SSTI	Disk diffusion	R	R	R	R	S	S	R		R								R
BR16	review_ID0645	2125	551	Brazil	South America	2019	Yes	Viegas et al., 2022	Dog	Clinical	Wound	Wound	Disk diffusion	R	R	S	R	S	S	R		R								R
AC34	review_ID0646	2126	196	Brazil	South America	2019	Yes	Viegas et al., 2022	Dog	Clinical	Skin	SSTI	Disk diffusion	R	R	R	R	R	S	R		S								R
BR15	review_ID0647	2126	196	Brazil	South America	2019	Yes	Viegas et al., 2022	Dog	Clinical	Wound	Wound	Disk diffusion	R	R	R	R	R	S	R		S								R
AC29	review_ID0648	2126	196	Brazil	South America	2019	Yes	Viegas et al., 2022	Dog	Clinical	Ear	Otitis	Disk diffusion	R	R	R	R	R	S	R		S								R
BR176	review_ID0649	2124		Brazil	South America	2019	Yes	Viegas et al., 2022	Dog	Clinical	Not specified	Other	Disk diffusion	R	R	R	S	R	S	R		R								S
BR65	review_ID0650	71	71	Brazil	South America	2018	Yes	Viegas et al., 2022	Dog	Clinical	Wound	Wound	Disk diffusion	R	R	R	R	R	S	R		R								R
BR89	review_ID0651	71	71	Brazil	South America	2019	Yes	Viegas et al., 2022	Dog	Clinical	Skin	SSTI	Disk diffusion	R	R	R	R	R	S	R		R								R
BR19	review_ID0652	71	71	Brazil	South America	2019	Yes	Viegas et al., 2022	Dog	Clinical	Wound	Wound	Disk diffusion	R	R	R	R	S	S	R		R								R
BR106	review_ID0653	71	71	Brazil	South America	2019	Yes	Viegas et al., 2022	Dog	Clinical	Skin	SSTI	Disk diffusion	R	R	R	R	S	S	R		R								R
BR81	review_ID0654	71	71	Brazil	South America	2019	Yes	Viegas et al., 2022	Dog	Clinical	Not specified	Other	Disk diffusion	R	R	R	R	S	S	R		R								R
BR49	review_ID0655	71	71	Brazil	South America	2019	Yes	Viegas et al., 2022	Dog	Clinical	Wound	Wound	Disk diffusion	R	R	S	R	R	S	R		R								R
BR55	review_ID0656	71	71	Brazil	South America	2017	Yes	Viegas et al., 2022	Dog	Clinical	Wound	Wound	Disk diffusion	R	R	S	R	R	S	R		R								R
BR130	review_ID0657	71	71	Brazil	South America	2019	Yes	Viegas et al., 2022	Dog	Clinical	Wound	Wound	Disk diffusion	R	R	S	R	R	S	R		R								R
	review_ID0658	258	258	Norway	Europe	2020-2021	Yes	Roken et al., 2022	Dog	Not specified	Wound	Wound	Disk diffusion	R		S	S	R	S	S				S						R
	review_ID0659	258	258	Norway	Europe	2020-2021	Yes	Roken et al., 2022	Human	Not specified	Nose	Other	Disk diffusion	R		S	S	R	S	S				S						R
	review_ID0660	258	258	Norway	Europe	2020-2021	Yes	Roken et al., 2022	Environment	Environment	House	Environment	Disk diffusion	R		S	S	R	S	S				S						R
	review_ID0661	551	551	Norway	Europe	2020-2021	Yes	Roken et al., 2022	Dog	Not specified	Wound	Wound	Disk diffusion	R		R	R	R	S	R				R						R
	review_ID0662	551	551	Norway	Europe	2020-2021	Yes	Roken et al., 2022	Environment	Environment	House	Environment	Disk diffusion	R		R	R	R	S	R				R						R
	review_ID0663	680	71	Norway	Europe	2020-2021	Yes	Roken et al., 2022	Dog	Not specified	Wound	Wound	Disk diffusion	R		R	R	S	S	R				R						R
	review_ID0664	680	71	Norway	Europe	2020-2021	Yes	Roken et al., 2022	Environment	Environment	House	Environment	Disk diffusion	R		R	R	S	S	R				R						R
	review_ID0665	258	258	Norway	Europe	2020-2021	Yes	Roken et al., 2022	Dog	Not specified	Wound	Wound	Disk diffusion	R		S	S	R	S	R				S						S
	review_ID0666	258	258	Norway	Europe	2020-2021	Yes	Roken et al., 2022	Environment	Environment	House	Environment	Disk diffusion	R		S	S	R	S	R				S						S
	review_ID0667	258	258	Norway	Europe	2020-2021	Yes	Roken et al., 2022	Dog	Not specified	Not specified	Not specified	Disk diffusion	R		S	S	R	S	R				S						S
	review_ID0668	386	757	Norway	Europe	2020-2021	Yes	Roken et al., 2022	Dog	Not specified	Wound	Wound	Disk diffusion	R		R	R	R	S	R				S						R
	review_ID0669	258	258	Norway	Europe	2020-2021	Yes	Roken et al., 2022	Dog	Not specified	Wound	Wound	Disk diffusion	R		S	R	R	S	R				S						R
	review_ID0670	258	258	Norway	Europe	2020-2021	Yes	Roken et al., 2022	Environment	Environment	House	Environment	Disk diffusion	R		S	R	R	S	R				S						R
PA36	review_ID0671	71	71	Brazil	South America	2011	No	Penna et al., 2022	Dog	Not specified	Nose	Other	Disk diffusion	R		S	R	R		R		S								R
PA41	review_ID0672	71	71	Brazil	South America	2011	No	Penna et al., 2022	Dog	Not specified	Nose	Other	Disk diffusion	R		S	R	R		R		R								R
PA76	review_ID0673	71	71	Brazil	South America	2011	No	Penna et al., 2022	Dog	Not specified	Nose	Other	Disk diffusion	R		S	R	S		R		R								R
PA85	review_ID0674	71	71	Brazil	South America	2011	No	Penna et al., 2022	Dog	Not specified	Nose	Other	Disk diffusion	R		S	R	S		R		R								R
PA31	review_ID0675	71	71	Brazil	South America	2011	No	Penna et al., 2022	Dog	Not specified	Nose	Other	Disk diffusion	R		S	R	S		R		R								R
SA02	review_ID0676	71	71	Brazil	South America	2011	No	Penna et al., 2022	Dog	Not specified	Ear	Otitis	Disk diffusion	R		R	R	S		R		R								R
SA41	review_ID0677	71	71	Brazil	South America	2011	No	Penna et al., 2022	Dog	Not specified	Ear	Otitis	Disk diffusion	R		R	R	R		S		R								R
SA62	review_ID0678	71	71	Brazil	South America	2011	No	Penna et al., 2022	Dog	Not specified	Ear	Otitis	Disk diffusion	R		R	R	R		R		R								R
SA63	review_ID0679	71	71	Brazil	South America	2011	No	Penna et al., 2022	Dog	Not specified	Ear	Otitis	Disk diffusion	R		R	R	R		R		R								R
SA71	review_ID0680	71	71	Brazil	South America	2012	No	Penna et al., 2022	Dog	Not specified	Ear	Otitis	Disk diffusion	R		R	R	R		R		R								R
SA89	review_ID0681	71	71	Brazil	South America	2012	No	Penna et al., 2022	Dog	Not specified	Ear	Otitis	Disk diffusion	R		S	R	S		R		R								R
SA93	review_ID0682	71	71	Brazil	South America	2012	No	Penna et al., 2022	Dog	Not specified	Ear	Otitis	Disk diffusion	R		R	R	R		R		R								R
SA103	review_ID0683	71	71	Brazil	South America	2012	No	Penna et al., 2022	Dog	Not specified	Ear	Otitis	Disk diffusion	R		S	R	S		R		R								R
SA116	review_ID0684	71	71	Brazil	South America	2012	No	Penna et al., 2022	Dog	Not specified	Ear	Otitis	Disk diffusion	R		S	R	S		R		R								R
SD12	review_ID0685	71	71	Brazil	South America	2010	No	Penna et al., 2022	Dog	Not specified	Pyoderma	SSTI	Disk diffusion	R		R	R	R		R		R								R
SD71	review_ID0686	71	71	Brazil	South America	2011	No	Penna et al., 2022	Dog	Not specified	Pyoderma	SSTI	Disk diffusion	R		S	S	R		R		S								S
SD87	review_ID0687	71	71	Brazil	South America	2011	No	Penna et al., 2022	Dog	Not specified	Pyoderma	SSTI	Disk diffusion	R		R	R	S		R		R								R
Pa 1.2	review_ID0688	330		Brazil	South America	2012	No	Penna et al., 2022	Dog	Not specified	Pyoderma	SSTI	Disk diffusion	R		S	R	R		S		S								R
Pa 1.3	review_ID0689	330		Brazil	South America	2012	No	Penna et al., 2022	Dog	Not specified	Pyoderma	SSTI	Disk diffusion	R		S	R	R		S		S								R
Pa124	review_ID0690	71	71	Brazil	South America	2012	No	Penna et al., 2022	Dog	Not specified	Pyoderma	SSTI	Disk diffusion	R		S	R	S		R		R								R
1454B_19	review_ID0691	1431	1431	USA	North America	2019	Yes	Bruce et al., 2022	Dog	Clinical	Skin	SSTI	Disk diffusion	R
2322_1E_19	review_ID0692	2137		USA	North America	2019	Yes	Bruce et al., 2022	Dog	Clinical	Ear	Otitis	Disk diffusion	R
2905C_19	review_ID0693	1639		USA	North America	2019	Yes	Bruce et al., 2022	Dog	Clinical	Skin	SSTI	Disk diffusion	R
3767A_19	review_ID0694	2149		USA	North America	2019	Yes	Bruce et al., 2022	Dog	Clinical	Wound	Wound	Disk diffusion	R
3976A_19	review_ID0695	2135	309	USA	North America	2019	Yes	Bruce et al., 2022	Dog	Clinical	Wound	Wound	Disk diffusion	R
4310A_19	review_ID0696	2154		USA	North America	2019	Yes	Bruce et al., 2022	Dog	Clinical	Ear	Otitis	Disk diffusion	R
4311A_19	review_ID0697	2150	258	USA	North America	2019	Yes	Bruce et al., 2022	Dog	Clinical	Ear	Otitis	Disk diffusion	R
4393A_19	review_ID0698	2158		USA	North America	2019	Yes	Bruce et al., 2022	Dog	Clinical	Ear	Otitis	Disk diffusion	R
4431_A_19	review_ID0699	2155	1431	USA	North America	2019	Yes	Bruce et al., 2022	Dog	Clinical	Ear	Otitis	Disk diffusion	R
4499A_19	review_ID0700	45	45	USA	North America	2019	Yes	Bruce et al., 2022	Dog	Clinical	Wound	Wound	Disk diffusion	R
4600_B1_19	review_ID0701	2151		USA	North America	2019	Yes	Bruce et al., 2022	Dog	Clinical	Ear	Otitis	Disk diffusion	R
4601A_19	review_ID0702	2140		USA	North America	2019	Yes	Bruce et al., 2022	Dog	Clinical	Wound	Wound	Disk diffusion	R
4839_B_19	review_ID0703	1930		USA	North America	2019	Yes	Bruce et al., 2022	Dog	Clinical	UTI	UTI	Disk diffusion	R
5557_2b_18	review_ID0704	64	64	USA	North America	2018	Yes	Bruce et al., 2022	Dog	Clinical	Ear	Otitis	Disk diffusion	R
63A_19	review_ID0705	1602	121	USA	North America	2019	Yes	Bruce et al., 2022	Cat	Clinical	Wound	Wound	Disk diffusion	R
7404f_18	review_ID0706	1479	45	USA	North America	2018	Yes	Bruce et al., 2022	Dog	Clinical	Wound	Wound	Disk diffusion	R
94A_19	review_ID0707	551	551	USA	North America	2019	Yes	Bruce et al., 2022	Dog	Clinical	Wound	Wound	Disk diffusion	R
93-C-Sk-18	review_ID0708	909		USA	North America	2016	Yes	Adiguzel et al., 2022	Dog	Clinical	Skin	SSTI	Broth microdilution	R (≥0.5 μg/mL)
103-C-Ws-16	review_ID0709	1696		USA	North America	2016	Yes	Adiguzel et al., 2022	Dog	Clinical	Wound	Wound	Broth microdilution	R (≥0.5 μg/mL)
74-C-Sk-17	review_ID0710	498	258	USA	North America	2017	Yes	Adiguzel et al., 2022	Dog	Clinical	Skin	SSTI	Broth microdilution	R (≥0.5 μg/mL)
66-F-Es-17	review_ID0711	155	757	USA	North America	2017	Yes	Adiguzel et al., 2022	Cat	Clinical	Ear	Otitis	Broth microdilution	R (≥0.5 μg/mL)
91-C-Pw-16	review_ID0712	71	71	USA	North America	2016	Yes	Adiguzel et al., 2022	Dog	Clinical	Skin	SSTI	Broth microdilution	R (≥0.5 μg/mL)
60-C-Ea-17	review_ID0713	1417	1431	USA	North America	2017	Yes	Adiguzel et al., 2022	Dog	Clinical	Ear	Otitis	Broth microdilution	R (≥0.5 μg/mL)
46-C-Ur-18	review_ID0714	1692	1431	USA	North America	2018	Yes	Adiguzel et al., 2022	Dog	Clinical	UTI	UTI	Broth microdilution	R (≥0.5 μg/mL)
49-C-Ws-18	review_ID0715	551	551	USA	North America	2018	Yes	Adiguzel et al., 2022	Dog	Clinical	Wound	Wound	Broth microdilution	R (≥0.5 μg/mL)
53-C-Ws-18	review_ID0716	1694		USA	North America	2018	Yes	Adiguzel et al., 2022	Dog	Clinical	Wound	Wound	Broth microdilution	R (≥0.5 μg/mL)
99-C-Ur-16	review_ID0717	1431	1431	USA	North America	2016	Yes	Adiguzel et al., 2022	Dog	Clinical	UTI	UTI	Broth microdilution	R (≥0.5 μg/mL)
100-C-Ur-16	review_ID0718	1693	1431	USA	North America	2016	Yes	Adiguzel et al., 2022	Dog	Clinical	UTI	UTI	Broth microdilution	R (≥0.5 μg/mL)
37-C-Ts-18	review_ID0719	184	566	USA	North America	2018	Yes	Adiguzel et al., 2022	Dog	Clinical	Not specified	Other	Broth microdilution	R (≥0.5 μg/mL)
75-C-Sk-17	review_ID0720	1229		USA	North America	2017	Yes	Adiguzel et al., 2022	Dog	Clinical	Skin	SSTI	Broth microdilution	R (≥0.5 μg/mL)
58-C-Ea-17	review_ID0721	1695		USA	North America	2017	Yes	Adiguzel et al., 2022	Dog	Clinical	Ear	Otitis	Broth microdilution	R (≥0.5 μg/mL)
54-C-Ws-18	review_ID0722	1691		USA	North America	2018	Yes	Adiguzel et al., 2022	Dog	Clinical	Wound	Wound	Broth microdilution	R (≥0.5 μg/mL)
64-C-Ea-17	review_ID0723	68	68	USA	North America	2017	Yes	Adiguzel et al., 2022	Dog	Clinical	Ear	Otitis	Broth microdilution	R (≥0.5 μg/mL)
11a-C-Ea-18	review_ID0724	181		USA	North America	2018	Yes	Adiguzel et al., 2022	Dog	Clinical	Ear	Otitis	Broth microdilution	R (≥0.5 μg/mL)
71-C-Ma-17	review_ID0725	496	121	USA	North America	2017	Yes	Adiguzel et al., 2022	Dog	Clinical	Not specified	Other	Broth microdilution	R (≥0.5 μg/mL)
88-C-Ey-16	review_ID0726	924		USA	North America	2016	Yes	Adiguzel et al., 2022	Dog	Clinical	Eye	Other	Broth microdilution	R (≥0.5 μg/mL)
90-C-Ma-16	review_ID0727	71	71	USA	North America	2016	Yes	Adiguzel et al., 2022	Dog	Clinical	Not specified	Other	Broth microdilution	R (≥0.5 μg/mL)
29-C-Sk-18	review_ID0728	1691		USA	North America	2018	Yes	Adiguzel et al., 2022	Dog	Clinical	Skin	SSTI	Broth microdilution	R (≥0.5 μg/mL)
27-C-Sk-18	review_ID0729	1692	1431	USA	North America	2018	Yes	Adiguzel et al., 2022	Dog	Clinical	Skin	SSTI	Broth microdilution	R (≥0.5 μg/mL)
45-C-Ur-18	review_ID0730	1692	1431	USA	North America	2018	Yes	Adiguzel et al., 2022	Dog	Clinical	UTI	UTI	Broth microdilution	R (≥0.5 μg/mL)
96-C-Sk-16	review_ID0731	181		USA	North America	2016	Yes	Adiguzel et al., 2022	Dog	Clinical	Skin	SSTI	Broth microdilution	R (≥0.5 μg/mL)
82-C-Ws-17	review_ID0732	181		USA	North America	2017	Yes	Adiguzel et al., 2022	Dog	Clinical	Wound	Wound	Broth microdilution	R (≥0.5 μg/mL)
VS2777	review_ID0733	2024	45	Portugal	Europe	2019-2020	Yes	Silva et al., 2021	Dog	Clinical	Pyoderma	SSTI	Disk diffusion		R	S	R	S	S	S	S	S					R			R
VS2778	review_ID0734	2025	277	Portugal	Europe	2019-2020	Yes	Silva et al., 2021	Dog	Clinical	Pyoderma	SSTI	Disk diffusion		R	R	R	R	S	R	S	R					R			R
VS2779	review_ID0735	2026	71	Portugal	Europe	2019-2020	Yes	Silva et al., 2021	Dog	Clinical	Pyoderma	SSTI	Disk diffusion		R	S	R	R	R	S	S	S					R			R
VS2780	review_ID0736	2027	277	Portugal	Europe	2019-2020	Yes	Silva et al., 2021	Dog	Clinical	Pyoderma	SSTI	Disk diffusion		R	R	R	R	S	R	S	R					R			R
VS2781	review_ID0737	2028		Portugal	Europe	2019-2020	Yes	Silva et al., 2021	Dog	Clinical	Pyoderma	SSTI	Disk diffusion		R	R	R	R	S	R	S	S					R			R
VS2782	review_ID0738	71	71	Portugal	Europe	2019-2020	Yes	Silva et al., 2021	Dog	Clinical	Pyoderma	SSTI	Disk diffusion		R	S	R	R	S	R	S	S					R			R
VS2783	review_ID0739	1468		Portugal	Europe	2019-2020	Yes	Silva et al., 2021	Dog	Clinical	Pyoderma	SSTI	Disk diffusion		R	R	R	R	R	R	S	R					R			R
VS2784	review_ID0740	123	71	Portugal	Europe	2019-2020	Yes	Silva et al., 2021	Dog	Clinical	Pyoderma	SSTI	Disk diffusion		R	R	R	S	S	R	S	R					R			R
VS2785	review_ID0741	727	277	Portugal	Europe	2019-2020	Yes	Silva et al., 2021	Dog	Clinical	Pyoderma	SSTI	Disk diffusion		R	S	R	R	R	R	S	R					R			R
VS2786	review_ID0742	339	551	Portugal	Europe	2019-2020	Yes	Silva et al., 2021	Dog	Clinical	Pyoderma	SSTI	Disk diffusion		R	R	R	R	S	R	S	R					R			R
VS2787	review_ID0743	537	71	Portugal	Europe	2019-2020	Yes	Silva et al., 2021	Dog	Clinical	Pyoderma	SSTI	Disk diffusion		R	S	R	S	S	R	S	R					R			R
VS2788	review_ID0744	339	551	Portugal	Europe	2019-2020	Yes	Silva et al., 2021	Dog	Clinical	Pyoderma	SSTI	Disk diffusion		R	S	R	S	S	R	S	R					R			R
VS2789	review_ID0745	123	71	Portugal	Europe	2019-2020	Yes	Silva et al., 2021	Dog	Clinical	Pyoderma	SSTI	Disk diffusion		R	R	R	R	S	R	S	R					R			R
VS2790	review_ID0746	123	71	Portugal	Europe	2019-2020	Yes	Silva et al., 2021	Dog	Clinical	Pyoderma	SSTI	Disk diffusion		R	R	R	R	R	R	S	R					R			R
VS2791	review_ID0747	45	45	Portugal	Europe	2019-2020	Yes	Silva et al., 2021	Dog	Clinical	Pyoderma	SSTI	Disk diffusion		R	R	R	R	R	R	S	R					R			R
VS2792	review_ID0748	123	71	Portugal	Europe	2019-2020	Yes	Silva et al., 2021	Dog	Clinical	Pyoderma	SSTI	Disk diffusion		R	R	R	R	S	R	S	R					R			R
VS2793	review_ID0749	123	71	Portugal	Europe	2019-2020	Yes	Silva et al., 2021	Dog	Clinical	Pyoderma	SSTI	Disk diffusion		R	R	R	R	S	R	S	R					R			R
VS2794	review_ID0750	123	71	Portugal	Europe	2019-2020	Yes	Silva et al., 2021	Dog	Clinical	Pyoderma	SSTI	Disk diffusion		R	R	R	R	S	R	S	R					R			R
VS2795	review_ID0751	123	71	Portugal	Europe	2019-2020	Yes	Silva et al., 2021	Dog	Clinical	Pyoderma	SSTI	Disk diffusion		R	R	R	R	S	R	S	R					R			R
VS2796	review_ID0752	123	71	Portugal	Europe	2019-2020	Yes	Silva et al., 2021	Dog	Clinical	Pyoderma	SSTI	Disk diffusion		R	R	R	R	R	R	S	R					R			R
VS2797	review_ID0753	1029	277	Portugal	Europe	2019-2020	Yes	Silva et al., 2021	Dog	Clinical	Pyoderma	SSTI	Disk diffusion		R	R	R	R	S	R	S	S					R			R
VS2798	review_ID0754	123	71	Portugal	Europe	2019-2020	Yes	Silva et al., 2021	Dog	Clinical	Pyoderma	SSTI	Disk diffusion		R	R	R	S	S	R	S	R					R			R
VS2799	review_ID0755	727	277	Portugal	Europe	2019-2020	Yes	Silva et al., 2021	Dog	Clinical	Pyoderma	SSTI	Disk diffusion		R	R	R	R	S	R	S	S					R			R
VS2800	review_ID0756	123	71	Portugal	Europe	2019-2020	Yes	Silva et al., 2021	Dog	Clinical	Pyoderma	SSTI	Disk diffusion		R	R	R	R	S	R	S	R					R			R
VS2801	review_ID0757	123	71	Portugal	Europe	2019-2020	Yes	Silva et al., 2021	Dog	Clinical	Pyoderma	SSTI	Disk diffusion		R	R	R	R	S	R	S	R					R			R
VS2802	review_ID0758	123	71	Portugal	Europe	2019-2020	Yes	Silva et al., 2021	Dog	Clinical	Pyoderma	SSTI	Disk diffusion		R	R	R	R	S	R	S	R					R			R
VS2803	review_ID0759	123	71	Portugal	Europe	2019-2020	Yes	Silva et al., 2021	Dog	Clinical	Pyoderma	SSTI	Disk diffusion		R	R	R	R	S	R	S	R					R			R
VS2804	review_ID0760	118	277	Portugal	Europe	2019-2020	Yes	Silva et al., 2021	Dog	Clinical	Pyoderma	SSTI	Disk diffusion		R	R	R	R	S	R	S	S					R			R
VS2805	review_ID0761	123	71	Portugal	Europe	2019-2020	Yes	Silva et al., 2021	Dog	Clinical	Pyoderma	SSTI	Disk diffusion		R	R	R	R	S	R	S	R					R			R
VS2806	review_ID0762	123	71	Portugal	Europe	2019-2020	Yes	Silva et al., 2021	Dog	Clinical	Pyoderma	SSTI	Disk diffusion		R	R	R	S	S	R	S	R					R			R
VS2807	review_ID0763	123	71	Portugal	Europe	2019-2020	Yes	Silva et al., 2021	Dog	Clinical	Pyoderma	SSTI	Disk diffusion		R	R	R	R	S	R	S	R					R			R
	review_ID0764	71	71	Australia	Oceania	2015-2017	Yes	Rynhoud et al., 2020	Not specified/Other	Colonization	Not specified	Colonization	Disk diffusion	R	R	R	R	S	R	R	R			R	S					R																	S
	review_ID0765	71	71	Australia	Oceania	2015-2017	Yes	Rynhoud et al., 2020	Not specified/Other	Colonization	Not specified	Colonization	Disk diffusion	R	R	R	R	S	R	R	S			R	S					R																	S
	review_ID0766	71	71	Australia	Oceania	2015-2017	Yes	Rynhoud et al., 2020	Not specified/Other	Colonization	Not specified	Colonization	Disk diffusion	R	R	R	R	S	S	R	S			R	S					R																	S
	review_ID0767	71	71	Australia	Oceania	2015-2017	Yes	Rynhoud et al., 2020	Not specified/Other	Clinical	Not specified	Other	Disk diffusion	R	R	S	R	S	S	R	S			R	S					R																	S
	review_ID0768	71	71	Australia	Oceania	2015-2017	Yes	Rynhoud et al., 2020	Not specified/Other	Colonization	Not specified	Colonization	Disk diffusion	R	R	R	R	S	S	R	S			R	S					R																	S
	review_ID0769	71	71	Australia	Oceania	2015-2017	Yes	Rynhoud et al., 2020	Not specified/Other	Colonization	Not specified	Colonization	Disk diffusion	R	R	R	R	S	S	R	S			R	S					R																	S
	review_ID0770	84	757	Australia	Oceania	2015-2017	Yes	Rynhoud et al., 2020	Not specified/Other	Colonization	Not specified	Colonization	Disk diffusion	R	R	S	R	R	S	S	S			S	S					R																	S
	review_ID0771	84	757	Australia	Oceania	2015-2017	Yes	Rynhoud et al., 2020	Not specified/Other	Colonization	Not specified	Colonization	Disk diffusion	R	R	S	R	R	S	S	S			S	S					R																	S
	review_ID0772	84	757	Australia	Oceania	2015-2017	Yes	Rynhoud et al., 2020	Not specified/Other	Colonization	Not specified	Colonization	Disk diffusion	R	R	S	R	R	S	S	S			S	S					R																	S
	review_ID0773	153	64	Australia	Oceania	2015-2017	Yes	Rynhoud et al., 2020	Not specified/Other	Colonization	Not specified	Colonization	Disk diffusion	R	R	S	R	R	S	S	S			S	S					R																	S
	review_ID0774	258	258	Australia	Oceania	2015-2017	Yes	Rynhoud et al., 2020	Not specified/Other	Colonization	Not specified	Colonization	Disk diffusion	R	R	S	S	R	S	R	S			S	S					R																	S
	review_ID0775	276		Australia	Oceania	2015-2017	Yes	Rynhoud et al., 2020	Not specified/Other	Colonization	Not specified	Colonization	Disk diffusion	R	R	S	S	S	S	S	S			S	S					S																	S
	review_ID0776	283		Australia	Oceania	2015-2017	Yes	Rynhoud et al., 2020	Not specified/Other	Clinical	Not specified	Other	Disk diffusion	R	R	S	R	S	S	S	S			S	S					R																	S
	review_ID0777	283		Australia	Oceania	2015-2017	Yes	Rynhoud et al., 2020	Not specified/Other	Clinical	Not specified	Other	Disk diffusion	R	R	S	R	S	S	S	S			S	S					R																	S
	review_ID0778	316	566	Australia	Oceania	2015-2017	Yes	Rynhoud et al., 2020	Not specified/Other	Colonization	Not specified	Colonization	Disk diffusion	R	R	R	R	R	R	R	S			R	S					R																	S
	review_ID0779	316	566	Australia	Oceania	2015-2017	Yes	Rynhoud et al., 2020	Not specified/Other	Clinical	Not specified	Other	Disk diffusion	R	R	R	R	R	R	R	S			R	S					R																	S
	review_ID0780	316	566	Australia	Oceania	2015-2017	Yes	Rynhoud et al., 2020	Not specified/Other	Clinical	Not specified	Other	Disk diffusion	R	R	R	R	R	R	R	S			R	S					R																	S
	review_ID0781	316	566	Australia	Oceania	2015-2017	Yes	Rynhoud et al., 2020	Not specified/Other	Clinical	Not specified	Other	Disk diffusion	R	R	R	R	R	R	R	S			R	S					R																	S
	review_ID0782	316	566	Australia	Oceania	2015-2017	Yes	Rynhoud et al., 2020	Not specified/Other	Clinical	Not specified	Other	Disk diffusion	R	R	R	R	R	R	R	S			R	S					R																	S
	review_ID0783	316	566	Australia	Oceania	2015-2017	Yes	Rynhoud et al., 2020	Not specified/Other	Clinical	Not specified	Other	Disk diffusion	R	R	R	R	R	R	R	S			R	S					R																	S
	review_ID0784	316	566	Australia	Oceania	2015-2017	Yes	Rynhoud et al., 2020	Not specified/Other	Colonization	Not specified	Colonization	Disk diffusion	R	R	R	R	R	R	R	S			R	S					R																	S
	review_ID0785	316	566	Australia	Oceania	2015-2017	Yes	Rynhoud et al., 2020	Not specified/Other	Colonization	Not specified	Colonization	Disk diffusion	R	R	R	R	R	R	R	S			R	S					R																	S
	review_ID0786	496	121	Australia	Oceania	2015-2017	Yes	Rynhoud et al., 2020	Not specified/Other	Colonization	Not specified	Colonization	Disk diffusion	R	R	R	R	S	R	R	S			R	S					R																	S
	review_ID0787	496	121	Australia	Oceania	2015-2017	Yes	Rynhoud et al., 2020	Not specified/Other	Colonization	Not specified	Colonization	Disk diffusion	R	R	R	R	S	R	R	S			R	S					R																	S
	review_ID0788	496	121	Australia	Oceania	2015-2017	Yes	Rynhoud et al., 2020	Not specified/Other	Colonization	Not specified	Colonization	Disk diffusion	R	R	R	R	S	R	R	S			R	S					R																	S
	review_ID0789	496	121	Australia	Oceania	2015-2017	Yes	Rynhoud et al., 2020	Not specified/Other	Colonization	Not specified	Colonization	Disk diffusion	R	R	S	R	S	R	R	S			R	S					R																	S
	review_ID0790	496	121	Australia	Oceania	2015-2017	Yes	Rynhoud et al., 2020	Not specified/Other	Colonization	Not specified	Colonization	Disk diffusion	R	R	S	R	S	R	R	S			R	S					R																	S
	review_ID0791	496	121	Australia	Oceania	2015-2017	Yes	Rynhoud et al., 2020	Not specified/Other	Colonization	Not specified	Colonization	Disk diffusion	R	R	S	R	S	R	R	S			R	S					R																	S
	review_ID0792	496	121	Australia	Oceania	2015-2017	Yes	Rynhoud et al., 2020	Not specified/Other	Colonization	Not specified	Colonization	Disk diffusion	R	R	S	R	S	R	R	S			R	S					R																	S
	review_ID0793	496	121	Australia	Oceania	2015-2017	Yes	Rynhoud et al., 2020	Not specified/Other	Colonization	Not specified	Colonization	Disk diffusion	R	R	S	R	S	R	R	S			R	S					R																	S
	review_ID0794	496	121	Australia	Oceania	2015-2017	Yes	Rynhoud et al., 2020	Not specified/Other	Colonization	Not specified	Colonization	Disk diffusion	R	R	S	R	S	R	R	S			R	S					R																	S
	review_ID0795	496	121	Australia	Oceania	2015-2017	Yes	Rynhoud et al., 2020	Not specified/Other	Colonization	Not specified	Colonization	Disk diffusion	R	R	S	R	S	R	R	S			R	S					R																	S
	review_ID0796	496	121	Australia	Oceania	2015-2017	Yes	Rynhoud et al., 2020	Not specified/Other	Colonization	Not specified	Colonization	Disk diffusion	R	R	S	R	S	R	R	S			R	S					R																	S
	review_ID0797	496	121	Australia	Oceania	2015-2017	Yes	Rynhoud et al., 2020	Not specified/Other	Colonization	Not specified	Colonization	Disk diffusion	R	R	S	R	S	R	R	S			R	S					R																	S
	review_ID0798	496	121	Australia	Oceania	2015-2017	Yes	Rynhoud et al., 2020	Not specified/Other	Colonization	Not specified	Colonization	Disk diffusion	R	R	S	R	S	R	R	S			R	S					R																	S
	review_ID0799	496	121	Australia	Oceania	2015-2017	Yes	Rynhoud et al., 2020	Not specified/Other	Colonization	Not specified	Colonization	Disk diffusion	R	R	S	R	S	R	R	S			R	S					R																	S
	review_ID0800	496	121	Australia	Oceania	2015-2017	Yes	Rynhoud et al., 2020	Not specified/Other	Colonization	Not specified	Colonization	Disk diffusion	R	R	S	R	S	R	R	S			R	S					R																	S
	review_ID0801	496	121	Australia	Oceania	2015-2017	Yes	Rynhoud et al., 2020	Not specified/Other	Colonization	Not specified	Colonization	Disk diffusion	R	R	S	R	S	R	R	S			R	S					R																	S
	review_ID0802	496	121	Australia	Oceania	2015-2017	Yes	Rynhoud et al., 2020	Not specified/Other	Colonization	Not specified	Colonization	Disk diffusion	R	R	S	R	S	R	R	S			R	S					R																	S
	review_ID0803	496	121	Australia	Oceania	2015-2017	Yes	Rynhoud et al., 2020	Not specified/Other	Colonization	Not specified	Colonization	Disk diffusion	R	R	S	R	S	R	R	S			R	S					R																	S
	review_ID0804	496	121	Australia	Oceania	2015-2017	Yes	Rynhoud et al., 2020	Not specified/Other	Colonization	Not specified	Colonization	Disk diffusion	R	R	S	R	S	R	R	S			R	S					R																	S
	review_ID0805	496	121	Australia	Oceania	2015-2017	Yes	Rynhoud et al., 2020	Not specified/Other	Colonization	Not specified	Colonization	Disk diffusion	R	R	S	R	S	R	R	S			R	S					R																	S
	review_ID0806	496	121	Australia	Oceania	2015-2017	Yes	Rynhoud et al., 2020	Not specified/Other	Colonization	Not specified	Colonization	Disk diffusion	R	R	S	R	S	R	R	S			R	S					R																	S
	review_ID0807	496	121	Australia	Oceania	2015-2017	Yes	Rynhoud et al., 2020	Not specified/Other	Colonization	Not specified	Colonization	Disk diffusion	R	R	S	R	S	R	R	S			R	S					R																	S
	review_ID0808	496	121	Australia	Oceania	2015-2017	Yes	Rynhoud et al., 2020	Not specified/Other	Colonization	Not specified	Colonization	Disk diffusion	R	R	S	R	S	R	R	S			R	S					R																	S
	review_ID0809	496	121	Australia	Oceania	2015-2017	Yes	Rynhoud et al., 2020	Not specified/Other	Colonization	Not specified	Colonization	Disk diffusion	R	R	S	R	S	R	R	S			R	S					R																	S
	review_ID0810	496	121	Australia	Oceania	2015-2017	Yes	Rynhoud et al., 2020	Not specified/Other	Colonization	Not specified	Colonization	Disk diffusion	R	R	S	R	S	R	R	S			R	S					R																	S
	review_ID0811	496	121	Australia	Oceania	2015-2017	Yes	Rynhoud et al., 2020	Not specified/Other	Colonization	Not specified	Colonization	Disk diffusion	R	R	S	R	S	R	R	S			R	S					R																	S
	review_ID0812	496	121	Australia	Oceania	2015-2017	Yes	Rynhoud et al., 2020	Not specified/Other	Colonization	Not specified	Colonization	Disk diffusion	R	R	S	R	S	R	R	S			R	S					R																	S
	review_ID0813	496	121	Australia	Oceania	2015-2017	Yes	Rynhoud et al., 2020	Not specified/Other	Colonization	Not specified	Colonization	Disk diffusion	R	R	S	R	S	R	R	S			R	S					R																	S
	review_ID0814	496	121	Australia	Oceania	2015-2017	Yes	Rynhoud et al., 2020	Not specified/Other	Colonization	Not specified	Colonization	Disk diffusion	R	R	S	R	S	R	R	S			R	S					R																	S
	review_ID0815	496	121	Australia	Oceania	2015-2017	Yes	Rynhoud et al., 2020	Not specified/Other	Colonization	Not specified	Colonization	Disk diffusion	R	R	S	R	S	R	R	S			R	S					R																	S
	review_ID0816	496	121	Australia	Oceania	2015-2017	Yes	Rynhoud et al., 2020	Not specified/Other	Colonization	Not specified	Colonization	Disk diffusion	R	R	S	R	S	R	R	S			R	S					R																	S
	review_ID0817	496	121	Australia	Oceania	2015-2017	Yes	Rynhoud et al., 2020	Not specified/Other	Colonization	Not specified	Colonization	Disk diffusion	R	R	S	R	S	R	R	S			R	S					R																	S
	review_ID0818	496	121	Australia	Oceania	2015-2017	Yes	Rynhoud et al., 2020	Not specified/Other	Colonization	Not specified	Colonization	Disk diffusion	R	R	S	R	S	R	R	S			R	S					R																	S
	review_ID0819	496	121	Australia	Oceania	2015-2017	Yes	Rynhoud et al., 2020	Not specified/Other	Colonization	Not specified	Colonization	Disk diffusion	R	R	S	R	S	R	R	S			R	S					R																	S
	review_ID0820	496	121	Australia	Oceania	2015-2017	Yes	Rynhoud et al., 2020	Not specified/Other	Colonization	Not specified	Colonization	Disk diffusion	R	R	S	R	S	R	R	S			R	S					R																	S
	review_ID0821	496	121	Australia	Oceania	2015-2017	Yes	Rynhoud et al., 2020	Not specified/Other	Colonization	Not specified	Colonization	Disk diffusion	R	R	S	R	S	R	R	S			R	S					R																	S
	review_ID0822	496	121	Australia	Oceania	2015-2017	Yes	Rynhoud et al., 2020	Not specified/Other	Colonization	Not specified	Colonization	Disk diffusion	R	R	S	R	S	R	R	S			R	S					R																	S
	review_ID0823	496	121	Australia	Oceania	2015-2017	Yes	Rynhoud et al., 2020	Not specified/Other	Colonization	Not specified	Colonization	Disk diffusion	R	R	S	S	S	R	R	S			R	S					R																	S
	review_ID0824	496	121	Australia	Oceania	2015-2017	Yes	Rynhoud et al., 2020	Not specified/Other	Colonization	Not specified	Colonization	Disk diffusion	R	R	S	S	S	R	R	S			R	S					R																	S
	review_ID0825	496	121	Australia	Oceania	2015-2017	Yes	Rynhoud et al., 2020	Not specified/Other	Colonization	Not specified	Colonization	Disk diffusion	R	R	S	S	S	R	R	S			R	S					R																	S
	review_ID0826	496	121	Australia	Oceania	2015-2017	Yes	Rynhoud et al., 2020	Not specified/Other	Colonization	Not specified	Colonization	Disk diffusion	R	R	S	S	S	R	R	S			R	S					R																	S
	review_ID0827	496	121	Australia	Oceania	2015-2017	Yes	Rynhoud et al., 2020	Not specified/Other	Colonization	Not specified	Colonization	Disk diffusion	R	R	S	S	S	R	R	S			R	S					R																	S
	review_ID0828	496	121	Australia	Oceania	2015-2017	Yes	Rynhoud et al., 2020	Not specified/Other	Clinical	Not specified	Other	Disk diffusion	R	R	S	S	S	S	S	S			S	S					S																	S
	review_ID0829	749	2090	Australia	Oceania	2015-2017	Yes	Rynhoud et al., 2020	Not specified/Other	Colonization	Not specified	Colonization	Disk diffusion	R	R	S	S	S	S	S	S			S	S					S																	S
	review_ID0830	749	2090	Australia	Oceania	2015-2017	Yes	Rynhoud et al., 2020	Not specified/Other	Colonization	Not specified	Colonization	Disk diffusion	R	R	S	S	S	S	S	S			S	S					S																	S
	review_ID0831	749	2090	Australia	Oceania	2015-2017	Yes	Rynhoud et al., 2020	Not specified/Other	Colonization	Not specified	Colonization	Disk diffusion	R	R	S	S	S	S	S	S			S	S					S																	S
	review_ID0832	749	2090	Australia	Oceania	2015-2017	Yes	Rynhoud et al., 2020	Not specified/Other	Colonization	Not specified	Colonization	Disk diffusion	R	R	S	S	S	S	S	S			S	S					S																	S
	review_ID0833	749	2090	Australia	Oceania	2015-2017	Yes	Rynhoud et al., 2020	Not specified/Other	Colonization	Not specified	Colonization	Disk diffusion	R	R	S	S	S	S	S	S			S	S					S																	S
	review_ID0834	749	2090	Australia	Oceania	2015-2017	Yes	Rynhoud et al., 2020	Not specified/Other	Colonization	Not specified	Colonization	Disk diffusion	R	R	S	S	S	S	S	S			S	S					S																	S
	review_ID0835	749	2090	Australia	Oceania	2015-2017	Yes	Rynhoud et al., 2020	Not specified/Other	Colonization	Not specified	Colonization	Disk diffusion	R	R	S	S	S	S	S	S			S	S					S																	S
	review_ID0836	749	2090	Australia	Oceania	2015-2017	Yes	Rynhoud et al., 2020	Not specified/Other	Colonization	Not specified	Colonization	Disk diffusion	R	R	S	S	S	S	S	S			S	S					S																	S
	review_ID0837	749	2090	Australia	Oceania	2015-2017	Yes	Rynhoud et al., 2020	Not specified/Other	Colonization	Not specified	Colonization	Disk diffusion	R	R	S	S	S	S	S	S			S	S					S																	S
	review_ID0838	749	2090	Australia	Oceania	2015-2017	Yes	Rynhoud et al., 2020	Not specified/Other	Colonization	Not specified	Colonization	Disk diffusion	R	R	S	S	S	S	S	S			S	S					S																	S
	review_ID0839	749	2090	Australia	Oceania	2015-2017	Yes	Rynhoud et al., 2020	Not specified/Other	Colonization	Not specified	Colonization	Disk diffusion	R	R	S	S	S	S	S	S			S	S					S																	S
	review_ID0840	749	2090	Australia	Oceania	2015-2017	Yes	Rynhoud et al., 2020	Not specified/Other	Colonization	Not specified	Colonization	Disk diffusion	R	R	S	S	S	S	S	S			S	S					S																	S
	review_ID0841	749	2090	Australia	Oceania	2015-2017	Yes	Rynhoud et al., 2020	Not specified/Other	Colonization	Not specified	Colonization	Disk diffusion	R	R	S	S	S	S	S	S			S	S					S																	S
	review_ID0842	1399	196	Australia	Oceania	2015-2017	Yes	Rynhoud et al., 2020	Not specified/Other	Colonization	Not specified	Colonization	Disk diffusion	R	R	S	S	R	S	S	S			S	S					S																	S
	review_ID0843	1399	196	Australia	Oceania	2015-2017	Yes	Rynhoud et al., 2020	Not specified/Other	Colonization	Not specified	Colonization	Disk diffusion	R	R	S	S	R	S	S	S			S	S					S																	S
469bUQ	review_ID0844	1400		Australia	Oceania	2015-2017	Yes	Rynhoud et al., 2020	Not specified/Other	Colonization	Not specified	Colonization	Disk diffusion	R	R	S	S	S	S	S	S			S	S					S																	S
SP5	review_ID0845	551	551	Slovenia	Europe	2017	Yes	Papic et al., 2021	Dog	Clinical	Abscess	SSTI	Broth microdilution	R	R	R	R	R	S			R					R	R		R								R
SP6	review_ID0846	551	551	Slovenia	Europe	2017	Yes	Papic et al., 2021	Environment	Environment	Clinic	Environment	Broth microdilution	R	R	R	R	R	S			R					R	R		R								R
SP7	review_ID0847	71	71	Slovenia	Europe	2016	Yes	Papic et al., 2021	Dog	Clinical	Pyoderma	SSTI	Broth microdilution	R	R	R	R	S	R			R					R	R		R								R
SP8	review_ID0848	71	71	Slovenia	Europe	2016	Yes	Papic et al., 2021	Dog	Clinical	Wound	Wound	Broth microdilution	R	R	R	R	S	S			R					R	R		R								R
SP11	review_ID0849	71	71	Slovenia	Europe	2016	Yes	Papic et al., 2021	Cat	Clinical	Wound	Wound	Broth microdilution	R	R	R	R	S	S			R					R	R		R								R
SP12	review_ID0850	1095	551	Slovenia	Europe	2018	Yes	Papic et al., 2021	Dog	Clinical	Not specified	Other	Broth microdilution	R	R	R	R	S	S			R					R	R		R								R
SP14	review_ID0851	71	71	Slovenia	Europe	2009	No	Papic et al., 2021	Dog	Clinical	Skin	SSTI	Broth microdilution	R	R	R	R	R	S			R					R	R		R								R
SP15	review_ID0852	71	71	Slovenia	Europe	2011	No	Papic et al., 2021	Dog	Clinical	UTI	UTI	Broth microdilution	R	R	R	R	S	S			R					R	R		R								R
SP18	review_ID0853	71	71	Slovenia	Europe	2010	No	Papic et al., 2021	Dog	Clinical	UTI	UTI	Broth microdilution	R	R	R	R	R	S			R					R	R		R								R
SP19	review_ID0854	71	71	Slovenia	Europe	2015	Yes	Papic et al., 2021	Dog	Clinical	Wound	Wound	Broth microdilution	R	R	R	R	S	R			R					R	R		R								R
SP21	review_ID0855	551	551	Slovenia	Europe	2016	Yes	Papic et al., 2021	Dog	Clinical	Wound	Wound	Broth microdilution	R	R	R	R	R	S			R					R	R		R								R
SP22	review_ID0856	551	551	Slovenia	Europe	2018	Yes	Papic et al., 2021	Dog	Clinical	Wound	Wound	Broth microdilution	R	R	R	R	R	S			R					R	R		R								R
SP23	review_ID0857	71	71	Slovenia	Europe	2012	No	Papic et al., 2021	Dog	Clinical	Skin	SSTI	Broth microdilution	R	R	S	R	S	S			R					R	R		R								R
SP24	review_ID0858	71	71	Slovenia	Europe	2012	No	Papic et al., 2021	Dog	Clinical	Eye	Other	Broth microdilution	R	R	R	R	R	S			R					R	R		R								R
SP25	review_ID0859	307	258	Slovenia	Europe	2011	No	Papic et al., 2021	Dog	Clinical	Nose	Other	Broth microdilution	R	R	S	R	S	S			S					R	R		R								R
SP26	review_ID0860	71	71	Slovenia	Europe	2012	No	Papic et al., 2021	Dog	Clinical	Wound	Wound	Broth microdilution	R	R	R	R	S	R			R					R	R		R								R
SP27	review_ID0861	71	71	Slovenia	Europe	2011	No	Papic et al., 2021	Dog	Clinical	UTI	UTI	Broth microdilution	R	R	R	R	S	S			R					R	R		R								R
SP29	review_ID0862	71	71	Slovenia	Europe	2012	No	Papic et al., 2021	Dog	Clinical	Skin	SSTI	Broth microdilution	R	R	R	R	S	R			R					R	R		R								R
SP30	review_ID0863	71	71	Slovenia	Europe	2011	No	Papic et al., 2021	Dog	Clinical	Wound	Wound	Broth microdilution	R	R	R	R	S	S			R					R	R		R								R
SP32	review_ID0864	551	551	Slovenia	Europe	2018	Yes	Papic et al., 2021	Dog	Clinical	Skin	SSTI	Not specified	S	S	S	S	S	S			S					S	S		S								S
SP33	review_ID0865	71	71	Slovenia	Europe	2012	No	Papic et al., 2021	Dog	Clinical	Nose	Other	Broth microdilution	R	R	R	R	S	S			R					R	R		R								R
SP34	review_ID0866	71	71	Slovenia	Europe	2011	No	Papic et al., 2021	Dog	Clinical	Wound	Wound	Broth microdilution	R	R	R	R	R	R			R					R	R		R								R
SP36	review_ID0867	71	71	Slovenia	Europe	2011	No	Papic et al., 2021	Dog	Clinical	UTI	UTI	Broth microdilution	R	R	R	R	S	S			R					R	R		R								R
SP37	review_ID0868	71	71	Slovenia	Europe	2008	No	Papic et al., 2021	Dog	Clinical	Not specified	Other	Broth microdilution	R	R	R	R	S	R			R					R	R		R								R
SP38	review_ID0869	71	71	Slovenia	Europe	2009	No	Papic et al., 2021	Dog	Clinical	Not specified	Other	Broth microdilution	R	R	R	R	S	R			R					R	R		R								R
SP39	review_ID0870	71	71	Slovenia	Europe	2009	No	Papic et al., 2021	Dog	Clinical	Wound	Wound	Broth microdilution	R	R	R	R	S	R			R					R	R		R								R
SP40	review_ID0871	71	71	Slovenia	Europe	2010	No	Papic et al., 2021	Dog	Clinical	Ear	Otitis	Broth microdilution	R	R	R	R	S	S			R					R	R		R								R
SP42	review_ID0872	71	71	Slovenia	Europe	2010	No	Papic et al., 2021	Dog	Clinical	Not specified	Other	Broth microdilution	R	R	R	R	R	R			R					R	R		R								R
SP43	review_ID0873	71	71	Slovenia	Europe	2010	No	Papic et al., 2021	Dog	Clinical	Nose	Other	Broth microdilution	R	R	S	R	S	R			R					R	R		R								R
SP44	review_ID0874	71	71	Slovenia	Europe	2010	No	Papic et al., 2021	Dog	Clinical	Skin	SSTI	Not specified	S	S	S	S	S	S			S					S	S		S								S
SP45	review_ID0875	71	71	Slovenia	Europe	2018	Yes	Papic et al., 2021	Dog	Clinical	Wound	Wound	Broth microdilution	R	R	R	R	S	S			R					R	R		R								R
SP47	review_ID0876	71	71	Slovenia	Europe	2018	Yes	Papic et al., 2021	Dog	Clinical	Wound	Wound	Broth microdilution	R	R	R	R	S	S			R					R	R		R								R
SP48	review_ID0877	551	551	Slovenia	Europe	2018	Yes	Papic et al., 2021	Dog	Clinical	UTI	UTI	Broth microdilution	R	R	R	R	R	S			R					R	R		R								R
SP49	review_ID0878	25	551	Slovenia	Europe	2018	Yes	Papic et al., 2021	Dog	Clinical	Nose	Other	Broth microdilution	R	R	R	R	R	S			R					R	R		R								R
SP50	review_ID0879	551	551	Slovenia	Europe	2018	Yes	Papic et al., 2021	Dog	Clinical	Skin	SSTI	Broth microdilution	R	R	R	R	R	S			R					R	R		R								R
28	review_ID0880	71	71	Italy	Europe	2015-2016	Yes	Menandro et al., 2019	Dog	Clinical	Eye	Other	Disk diffusion	R	R	R	R	R	R	R	S	R		R						R
18/EPI2651	review_ID0881	1338	121	Switzerland	Europe	2018	Yes	Schmidt et al., 2020	Environment	Environment	Not specified	Environment	Broth microdilution		R	R	R	R	R		S	R					R	R		R								R	R
18/EPI2652	review_ID0882	1339	551	Switzerland	Europe	2018	Yes	Schmidt et al., 2020	Environment	Environment	Not specified	Environment	Broth microdilution		R	R	R	R	S		S	R					R	R		R								R	R
18/EPI2623-1	review_ID0883	551	551	Switzerland	Europe	2018	Yes	Schmidt et al., 2020	Environment	Environment	Not specified	Environment	Broth microdilution		R	R	R	R	S		S	R					R	R		R								R	R
18/EPI2623-2	review_ID0884	551	551	Switzerland	Europe	2018	Yes	Schmidt et al., 2020	Environment	Environment	Not specified	Environment	Broth microdilution		R	R	R	R	S		S	R					R	R		R								R	R
18/EPI2623-3	review_ID0885	551	551	Switzerland	Europe	2018	Yes	Schmidt et al., 2020	Environment	Environment	Not specified	Environment	Broth microdilution		R	R	R	R	S		S	R					R	R		R								R	R
18/EPI2623-4	review_ID0886	551	551	Switzerland	Europe	2018	Yes	Schmidt et al., 2020	Environment	Environment	Not specified	Environment	Broth microdilution		R	R	R	R	S		S	R					R	R		R								R	R
18/EPI2623-5	review_ID0887	551	551	Switzerland	Europe	2018	Yes	Schmidt et al., 2020	Environment	Environment	Not specified	Environment	Broth microdilution		R	R	R	R	S		S	R					R	R		R								R	R
18/EPI2623-6	review_ID0888	551	551	Switzerland	Europe	2018	Yes	Schmidt et al., 2020	Environment	Environment	Not specified	Environment	Broth microdilution		R	R	R	R	S		S	R					R	R		R								R	R
18/EPI2623-7	review_ID0889	551	551	Switzerland	Europe	2018	Yes	Schmidt et al., 2020	Environment	Environment	Not specified	Environment	Broth microdilution		R	R	R	R	S		S	R					R	R		R								R	R
18/EPI2623-8	review_ID0890	551	551	Switzerland	Europe	2018	Yes	Schmidt et al., 2020	Environment	Environment	Not specified	Environment	Broth microdilution		R	R	R	R	S		S	R					R	R		R								R	R
18/EPI2623-9	review_ID0891	551	551	Switzerland	Europe	2018	Yes	Schmidt et al., 2020	Environment	Environment	Not specified	Environment	Broth microdilution		R	R	R	R	S		S	R					R	R		R								R	R
18/EPI2623-10	review_ID0892	551	551	Switzerland	Europe	2018	Yes	Schmidt et al., 2020	Environment	Environment	Not specified	Environment	Broth microdilution		R	R	R	R	S		S	R					R	R		R								R	R
18/EPI2623-11	review_ID0893	551	551	Switzerland	Europe	2018	Yes	Schmidt et al., 2020	Environment	Environment	Not specified	Environment	Broth microdilution		R	R	R	R	S		S	R					R	R		R								R	R
18/EPI2623-12	review_ID0894	551	551	Switzerland	Europe	2018	Yes	Schmidt et al., 2020	Environment	Environment	Not specified	Environment	Broth microdilution		R	R	R	R	S		S	R					R	R		R								R	R
18/EPI2623-13	review_ID0895	551	551	Switzerland	Europe	2018	Yes	Schmidt et al., 2020	Environment	Environment	Not specified	Environment	Broth microdilution		R	R	R	R	S		S	R					R	R		R								R	R
18/EPI2623-14	review_ID0896	551	551	Switzerland	Europe	2018	Yes	Schmidt et al., 2020	Environment	Environment	Not specified	Environment	Broth microdilution		R	R	R	R	S		S	R					R	R		R								R	R
18/EPI2623-15	review_ID0897	551	551	Switzerland	Europe	2018	Yes	Schmidt et al., 2020	Environment	Environment	Not specified	Environment	Broth microdilution		R	R	R	R	S		S	R					R	R		R								R	R
18/EPI2623-16	review_ID0898	551	551	Switzerland	Europe	2018	Yes	Schmidt et al., 2020	Environment	Environment	Not specified	Environment	Broth microdilution		R	R	R	R	S		S	R					R	R		R								R	R
18/EPI2623	review_ID0899	551	551	Switzerland	Europe	2018	Yes	Schmidt et al., 2020	Human	Not specified	Nose	Other	Broth microdilution		R	R	R	R	S		S	R					R	R		R								R	R
18S	review_ID0900	71	71	Spain	Europe	2007-2016		Perez-Sancho et al., 2020	Not specified/Other	Clinical	Not specified	Other	Disk diffusion		R	R		R	S	R		R	S				R			R				R	R												S
19aS	review_ID0901	71	71	Spain	Europe	2007-2016		Perez-Sancho et al., 2020	Not specified/Other	Clinical	Not specified	Other	Disk diffusion		R	R		S	R	R		R	S				R			R				R	R												S
25S	review_ID0902	71	71	Spain	Europe	2007-2016		Perez-Sancho et al., 2020	Not specified/Other	Clinical	Not specified	Other	Disk diffusion		R	R		S	S	R		R	S				R			R				R	R												S
27S	review_ID0903	71	71	Spain	Europe	2007-2016		Perez-Sancho et al., 2020	Not specified/Other	Clinical	Not specified	Other	Disk diffusion		R	R		R	S	S		R	S				R			S				R	R												S
42S	review_ID0904	71	71	Spain	Europe	2007-2016		Perez-Sancho et al., 2020	Not specified/Other	Clinical	Not specified	Other	Disk diffusion		R	R		R	R	R		R	S				R			R				R	R												R
46S	review_ID0905	261	258	Spain	Europe	2007-2016		Perez-Sancho et al., 2020	Not specified/Other	Clinical	Not specified	Other	Disk diffusion		R	S		R	S	R		S	S				R			R				S	S												S
49S	review_ID0906	71	71	Spain	Europe	2007-2016		Perez-Sancho et al., 2020	Not specified/Other	Clinical	Not specified	Other	Disk diffusion		R	R		S	S	R		R	S				R			R				R	R												S
72S	review_ID0907	71	71	Spain	Europe	2007-2016		Perez-Sancho et al., 2020	Not specified/Other	Clinical	Not specified	Other	Disk diffusion		R	R		R	R	R		R	S				R			R				R	R												S
98S	review_ID0908	71	71	Spain	Europe	2007-2016		Perez-Sancho et al., 2020	Not specified/Other	Clinical	Not specified	Other	Disk diffusion		R	R		S	S	R		R	S				R			R				R	R												S
107S	review_ID0909	71	71	Spain	Europe	2007-2016		Perez-Sancho et al., 2020	Not specified/Other	Clinical	Not specified	Other	Disk diffusion		R	R		R	R	R		R	S				R			R				R	R												S
116S	review_ID0910	71	71	Spain	Europe	2007-2016		Perez-Sancho et al., 2020	Not specified/Other	Clinical	Not specified	Other	Disk diffusion		R	R		S	S	R		R	S				R			R				R	R												S
120S	review_ID0911	196	196	Spain	Europe	2007-2016		Perez-Sancho et al., 2020	Not specified/Other	Clinical	Not specified	Other	Disk diffusion		R	S		R	S	R		R	S				R			R				R	R												S
124S	review_ID0912	71	71	Spain	Europe	2007-2016		Perez-Sancho et al., 2020	Not specified/Other	Clinical	Not specified	Other	Disk diffusion		R	R		S	S	R		R	S				R			R				R	R												S
125S	review_ID0913	71	71	Spain	Europe	2007-2016		Perez-Sancho et al., 2020	Not specified/Other	Clinical	Not specified	Other	Disk diffusion		R	R		S	S	R		R	S				R			R				R	R												S
134S	review_ID0914	71	71	Spain	Europe	2007-2016		Perez-Sancho et al., 2020	Not specified/Other	Clinical	Not specified	Other	Disk diffusion		R	R		S	S	R		R	S				R			S				R	R												S
144S	review_ID0915	71	71	Spain	Europe	2007-2016		Perez-Sancho et al., 2020	Not specified/Other	Clinical	Not specified	Other	Disk diffusion		R	R		S	S	R		R	S				R			R				R	R												S
145S	review_ID0916	71	71	Spain	Europe	2007-2016		Perez-Sancho et al., 2020	Not specified/Other	Clinical	Not specified	Other	Disk diffusion		R	R		R	S	R		R	S				R			R				R	R												S
	review_ID0917	45	45	Italy	Europe	2015-2017	Yes	Nocera et al., 2020	Dog	Clinical	Ear	Otitis	Disk diffusion	R	R	R	R	R		R		S		S	R		R	R		R																R
	review_ID0918	71	71	Italy	Europe	2015-2017	Yes	Nocera et al., 2020	Dog	Clinical	Ear	Otitis	Disk diffusion	R	R	R	S	R		R		S		R	R		R	R		R																R
	review_ID0919	71	71	Italy	Europe	2015-2017	Yes	Nocera et al., 2020	Dog	Clinical	Ear	Otitis	Disk diffusion	R	R	R	S	S		R		S		R	S		S	R		R																R
	review_ID0920	71	71	Italy	Europe	2015-2017	Yes	Nocera et al., 2020	Dog	Clinical	Ear	Otitis	Disk diffusion	R	R	S	R	R		R		R		R	R		R	R		R																R
	review_ID0921	71	71	Italy	Europe	2015-2017	Yes	Nocera et al., 2020	Dog	Clinical	Pyoderma	SSTI	Disk diffusion	R	R	R	R	R		R		R		R	R		R	R		R																R
	review_ID0922	71	71	Italy	Europe	2015-2017	Yes	Nocera et al., 2020	Dog	Clinical	Ear	Otitis	Disk diffusion	R	R	R	S	R		R		R		R	R		S	R		R																R
	review_ID0923	118	277	Italy	Europe	2015-2017	Yes	Nocera et al., 2020	Dog	Clinical	Ear	Otitis	Disk diffusion	R	R	R	S	R		R		S		S	S		R	R		S																R
	review_ID0924	118	277	Italy	Europe	2015-2017	Yes	Nocera et al., 2020	Dog	Clinical	Ear	Otitis	Disk diffusion	R	R	S	R	R		R		S		S	S		R	R		R																R
	review_ID0925	181		Italy	Europe	2015-2017	Yes	Nocera et al., 2020	Dog	Clinical	Ear	Otitis	Disk diffusion	R	R	R	R	R		R		R		R	R		R	R		R																R
	review_ID0926	181		Italy	Europe	2015-2017	Yes	Nocera et al., 2020	Dog	Clinical	Ear	Otitis	Disk diffusion	R	R	R	R	R		R		R		R	R		R	R		R																R
	review_ID0927	258	258	Italy	Europe	2015-2017	Yes	Nocera et al., 2020	Dog	Clinical	Ear	Otitis	Disk diffusion	R	R	S	R	R		R		S		R	S		S	R		R																R
	review_ID0928	496	121	Italy	Europe	2015-2017	Yes	Nocera et al., 2020	Dog	Clinical	Pyoderma	SSTI	Disk diffusion	R	R	S	S	S		R		S		S	R		S	S		R																R
	review_ID0929	1053		Italy	Europe	2015-2017	Yes	Nocera et al., 2020	Dog	Clinical	Pyoderma	SSTI	Disk diffusion	R	R	S	S	R		R		R		R	S		R	R		R																R
	review_ID0930	1060	757	Italy	Europe	2015-2017	Yes	Nocera et al., 2020	Dog	Clinical	Ear	Otitis	Disk diffusion	R	R	S	R	R		R		R		R	S		R	S		R																R
	review_ID0931	1061	757	Italy	Europe	2015-2017	Yes	Nocera et al., 2020	Dog	Clinical	Ear	Otitis	Disk diffusion	R	R	R	R	S		R		S		S	S		R	R		R																R
	review_ID0932	71	71	Italy	Europe	2015-2017	Yes	Nocera et al., 2020	Dog	Clinical	Pyoderma	SSTI	Disk diffusion	R	R	R	R	R		R		R		R	R		R	R		R																R
	review_ID0933	862		Italy	Europe	2015-2017	Yes	Nocera et al., 2020	Dog	Clinical	Ear	Otitis	Disk diffusion	R	R	R	R	R		R		S		R	R		R	R		R																R
	review_ID0934	1054		Italy	Europe	2015-2017	Yes	Nocera et al., 2020	Dog	Clinical	Ear	Otitis	Disk diffusion	R	R	S	R	R		R		R		R	R		R	R		R																R
	review_ID0935	1055	566	Italy	Europe	2015-2017	Yes	Nocera et al., 2020	Dog	Clinical	Ear	Otitis	Disk diffusion	R	R	S	R	R		S		R		R	S		R	R		R																R
	review_ID0936	1056		Italy	Europe	2015-2017	Yes	Nocera et al., 2020	Dog	Clinical	Ear	Otitis	Disk diffusion	R	R	S	R	R		S		R		S	S		R	R		R																R
	review_ID0937	1057	2090	Italy	Europe	2015-2017	Yes	Nocera et al., 2020	Dog	Clinical	Ear	Otitis	Disk diffusion	R	R	R	R	R		S		S		S	R		R	R		R																R
	review_ID0938	1058		Italy	Europe	2015-2017	Yes	Nocera et al., 2020	Dog	Clinical	Ear	Otitis	Disk diffusion	R	R	S	S	R		S		S		S	S		S	S		R																R
	review_ID0939	1059	309	Italy	Europe	2015-2017	Yes	Nocera et al., 2020	Dog	Clinical	Ear	Otitis	Disk diffusion	R	R	S	S	R		S		S		S	S		S	S		S																R
SP1	review_ID0940	568	566	Korea	Asia	2016-2017	Yes	Lee and Yang 2020	Dog	Clinical	Ear	Otitis	Disk diffusion	R(4)		R		R	R	S				R			R			R																R
SP2	review_ID0941	551	551	Korea	Asia	2016-2017	Yes	Lee and Yang 2020	Dog	Clinical	Ear	Otitis	Disk diffusion	R(1.5)		R		R	S	R				R			R			R																R
SP3	review_ID0942	568	566	Korea	Asia	2016-2017	Yes	Lee and Yang 2020	Dog	Clinical	Ear	Otitis	Disk diffusion	R(3)		R		S	S	R				R			R			R																R
SP4	review_ID0943	568	566	Korea	Asia	2016-2017	Yes	Lee and Yang 2020	Dog	Clinical	Ear	Otitis	Disk diffusion	R(3)		R		S	S	R				R			R			R																R
SP8	review_ID0944	580		Korea	Asia	2016-2017	Yes	Lee and Yang 2020	Dog	Clinical	Ear	Otitis	Disk diffusion	R(1)		R		R	S	R				R			R			S																R
SP10	review_ID0945	706	121	Korea	Asia	2016-2017	Yes	Lee and Yang 2020	Dog	Clinical	Ear	Otitis	Disk diffusion	R(1)		R		R	R	S				R			R			R																R
SP11	review_ID0946	316	566	Korea	Asia	2016-2017	Yes	Lee and Yang 2020	Dog	Clinical	Ear	Otitis	Disk diffusion	R(1)		R		R	S	R				R			R			R																R
SP13	review_ID0947	17	17	Korea	Asia	2016-2017	Yes	Lee and Yang 2020	Dog	Clinical	Ear	Otitis	Disk diffusion	R(8)		R		R	R	R				R			R			S																R
SP14	review_ID0948	72	566	Korea	Asia	2016-2017	Yes	Lee and Yang 2020	Dog	Clinical	Ear	Otitis	Disk diffusion	R(1)		R		R	R	S				S			R			R																R
SP16	review_ID0949	1	309	Korea	Asia	2016-2017	Yes	Lee and Yang 2020	Dog	Clinical	Ear	Otitis	Disk diffusion	R(16)		R		R	R	R				S			R			R																R
SP17	review_ID0950	566	566	Korea	Asia	2016-2017	Yes	Lee and Yang 2020	Dog	Clinical	Ear	Otitis	Disk diffusion	R(3)		S		R	R	R				R			R			R																R
SP18	review_ID0951	571		Korea	Asia	2016-2017	Yes	Lee and Yang 2020	Dog	Clinical	Ear	Otitis	Disk diffusion	R(0.75)		R		R	R	S				S			R			R																R
SP19	review_ID0952	76	566	Korea	Asia	2016-2017	Yes	Lee and Yang 2020	Dog	Clinical	Ear	Otitis	Disk diffusion	R(2)		S		R	R	S				R			R			R																R
SP25	review_ID0953	809	121	Korea	Asia	2016-2017	Yes	Lee and Yang 2020	Dog	Clinical	Ear	Otitis	Disk diffusion	R(0.75)		S		R	S	R				R			R			R																R
SP26	review_ID0954	903		Korea	Asia	2016-2017	Yes	Lee and Yang 2020	Dog	Clinical	Ear	Otitis	Disk diffusion	R(6)		S		S	R	R				R			R			R																R
SP27	review_ID0955	366	363	Korea	Asia	2016-2017	Yes	Lee and Yang 2020	Dog	Colonization	Ear	Colonization	Disk diffusion	R(2)		R		R	S	S				R			R			S																R
SP28	review_ID0956	366	363	Korea	Asia	2016-2017	Yes	Lee and Yang 2020	Dog	Colonization	Ear	Colonization	Disk diffusion	R(2)		S		R	S	S				R			R			S																R
SP29	review_ID0957	565	757	Korea	Asia	2016-2017	Yes	Lee and Yang 2020	Dog	Colonization	Ear	Colonization	Disk diffusion	R(1.5)		S		R	S	R				R			R			R																R
SP33	review_ID0958	794	566	Korea	Asia	2016-2017	Yes	Lee and Yang 2020	Dog	Colonization	Ear	Colonization	Disk diffusion	R(2)		S		R	R	R				R			R			R																R
SP34	review_ID0959	794	566	Korea	Asia	2016-2017	Yes	Lee and Yang 2020	Dog	Colonization	Ear	Colonization	Disk diffusion	R(2)		S		R	R	R				R			R			R																R
SP36	review_ID0960	679	566	Korea	Asia	2016-2017	Yes	Lee and Yang 2020	Dog	Colonization	Ear	Colonization	Disk diffusion	R(>256)		S		R	R	R				S			R			R																R
SP37	review_ID0961	794	566	Korea	Asia	2016-2017	Yes	Lee and Yang 2020	Dog	Colonization	Ear	Colonization	Disk diffusion	R(1.5)		R		R	R	R				S			R			R																R
SP38	review_ID0962	366	363	Korea	Asia	2016-2017	Yes	Lee and Yang 2020	Dog	Colonization	Ear	Colonization	Disk diffusion	R(0.75)		S		R	R	R				R			R			S																R
D9	review_ID0963	496	121	Korea	Asia	2017-2018	Yes	Kang and Hwang 2020	Dog	Clinical	Pyoderma	SSTI	Disk diffusion	R	R	S	R	R	R	R		R	S							R				R													S
D13	review_ID0964	121	121	Korea	Asia	2017-2018	Yes	Kang and Hwang 2020	Dog	Clinical	Pyoderma	SSTI	Disk diffusion	R	R	R	R	R	R	R		R	R							R				R													S
D21	review_ID0965	1328	121	Korea	Asia	2017-2018	Yes	Kang and Hwang 2020	Dog	Clinical	Pyoderma	SSTI	Disk diffusion	R	R	R	R	R	R	R		R	R							R				R													S
D28	review_ID0966	1328	121	Korea	Asia	2017-2018	Yes	Kang and Hwang 2020	Dog	Clinical	Pyoderma	SSTI	Disk diffusion	R	R	R	R	R	R	R		R	S							R				R													S
D32	review_ID0967	1394	121	Korea	Asia	2017-2018	Yes	Kang and Hwang 2020	Dog	Clinical	Pyoderma	SSTI	Disk diffusion	R	R	S	R	R	R	R		R	S							R				R													S
D23	review_ID0968	568	566	Korea	Asia	2017-2018	Yes	Kang and Hwang 2020	Dog	Clinical	Pyoderma	SSTI	Disk diffusion	R	R	R	R	R	R	S		S	R							R				S													S
D26	review_ID0969	692	566	Korea	Asia	2017-2018	Yes	Kang and Hwang 2020	Dog	Clinical	Pyoderma	SSTI	Disk diffusion	R	R	S	R	R	R	S		S	S							R				S													S
D38	review_ID0970	794	566	Korea	Asia	2017-2018	Yes	Kang and Hwang 2020	Dog	Clinical	Pyoderma	SSTI	Disk diffusion	R	R	R	R	R	R	R		R	S							R				R													S
D39	review_ID0971	794	566	Korea	Asia	2017-2018	Yes	Kang and Hwang 2020	Dog	Clinical	Pyoderma	SSTI	Disk diffusion	R	R	S	R	R	R	R		R	S							S				R													S
D43	review_ID0972	794	566	Korea	Asia	2017-2018	Yes	Kang and Hwang 2020	Dog	Clinical	Pyoderma	SSTI	Disk diffusion	R	R	R	S	R	R	R		R	S							R				R													S
D46	review_ID0973	566	566	Korea	Asia	2017-2018	Yes	Kang and Hwang 2020	Dog	Clinical	Pyoderma	SSTI	Disk diffusion	R	R	R	R	R	R	S		S	R							R				S													S
D24	review_ID0974	1340	566	Korea	Asia	2017-2018	Yes	Kang and Hwang 2020	Dog	Clinical	Pyoderma	SSTI	Disk diffusion	R	R	R	S	R	S	S		R	R							S				R													S
D10	review_ID0975	585	121	Korea	Asia	2017-2018	Yes	Kang and Hwang 2020	Dog	Clinical	Pyoderma	SSTI	Disk diffusion	R	R	R	S	R	S	R		S	R							S				S													S
D15	review_ID0976	585	121	Korea	Asia	2017-2018	Yes	Kang and Hwang 2020	Dog	Clinical	Pyoderma	SSTI	Disk diffusion	R	R	S	R	R	S	R		R	R							R				R													S
D18	review_ID0977	585	121	Korea	Asia	2017-2018	Yes	Kang and Hwang 2020	Dog	Clinical	Pyoderma	SSTI	Disk diffusion	R	R	S	S	R	S	R		S	R							S				S													S
D14	review_ID0978	365	309	Korea	Asia	2017-2018	Yes	Kang and Hwang 2020	Dog	Clinical	Pyoderma	SSTI	Disk diffusion	R	R	S	S	R	S	R		S	S							S				S													S
D36	review_ID0979	365	309	Korea	Asia	2017-2018	Yes	Kang and Hwang 2020	Dog	Clinical	Pyoderma	SSTI	Disk diffusion	R	R	R	S	R	S	R		S	S							S				S													S
D37	review_ID0980	365	309	Korea	Asia	2017-2018	Yes	Kang and Hwang 2020	Dog	Clinical	Pyoderma	SSTI	Disk diffusion	R	R	S	S	R	S	R		S	S							S				S													S
D42	review_ID0981	573	309	Korea	Asia	2017-2018	Yes	Kang and Hwang 2020	Dog	Clinical	Pyoderma	SSTI	Disk diffusion	R	R	S	S	R	S	R		S	R							S				S													S
D3	review_ID0982	567		Korea	Asia	2017-2018	Yes	Kang and Hwang 2020	Dog	Clinical	Pyoderma	SSTI	Disk diffusion	R	R	R	S	S	R	S		S	S							R				S													S
D4	review_ID0983	567		Korea	Asia	2017-2018	Yes	Kang and Hwang 2020	Dog	Clinical	Pyoderma	SSTI	Disk diffusion	R	R	R	S	R	R	S		S	S							R				S													S
D7	review_ID0984	1052	309	Korea	Asia	2017-2018	Yes	Kang and Hwang 2020	Dog	Clinical	Pyoderma	SSTI	Disk diffusion	R	R	R	R	R	R	S		S	S							R				S													S
D11	review_ID0985	1093	121	Korea	Asia	2017-2018	Yes	Kang and Hwang 2020	Dog	Clinical	Pyoderma	SSTI	Disk diffusion	R	R	R	R	R	R	R		R	R							R				R													S
D17	review_ID0986	45	45	Korea	Asia	2017-2018	Yes	Kang and Hwang 2020	Dog	Clinical	Pyoderma	SSTI	Disk diffusion	R	R	R	R	R	R	S		R	R							R				R													S
D20	review_ID0987	563		Korea	Asia	2017-2018	Yes	Kang and Hwang 2020	Dog	Clinical	Pyoderma	SSTI	Disk diffusion	R	R	R	R	R	R	S		S	R							R				S													S
D35	review_ID0988	1396		Korea	Asia	2017-2018	Yes	Kang and Hwang 2020	Dog	Clinical	Pyoderma	SSTI	Disk diffusion	R	R	S	R	R	R	R		S	S							R				S													S
D40	review_ID0989	1396		Korea	Asia	2017-2018	Yes	Kang and Hwang 2020	Dog	Clinical	Pyoderma	SSTI	Disk diffusion	R	R	R	R	R	R	R		R	S							R				R													S
D44	review_ID0990	45	45	Korea	Asia	2017-2018	Yes	Kang and Hwang 2020	Dog	Clinical	Pyoderma	SSTI	Disk diffusion	R	R	R	R	R	R	S		R	S							R				R													S
D1	review_ID0991	54	757	Korea	Asia	2017-2018	Yes	Kang and Hwang 2020	Dog	Clinical	Pyoderma	SSTI	Disk diffusion	R	R	S	S	R	S	R		R	R							S				R													S
D2	review_ID0992	787		Korea	Asia	2017-2018	Yes	Kang and Hwang 2020	Dog	Clinical	Pyoderma	SSTI	Disk diffusion	R	R	R	R	R	S	R		S	R							R				S													S
D5	review_ID0993	787		Korea	Asia	2017-2018	Yes	Kang and Hwang 2020	Dog	Clinical	Pyoderma	SSTI	Disk diffusion	R	R	S	R	R	S	R		R	R							R				R													S
D6	review_ID0994	54	757	Korea	Asia	2017-2018	Yes	Kang and Hwang 2020	Dog	Clinical	Pyoderma	SSTI	Disk diffusion	R	R	R	S	R	S	R		R	R							S				R													S
28	review_ID0995	432		Thailand	Asia	2006-2013	No	Kadlec et al., 2016	Cat	Clinical	UTI	UTI	Broth microdilution	R	R	R	R	R	S	R				S						R
D19	review_ID0996	580		Korea	Asia	2017-2018	Yes	Kang and Hwang 2020	Dog	Clinical	Pyoderma	SSTI	Disk diffusion	R	R	R	R	R	S	R		R	S							R				R													S
D22	review_ID0997	1330		Korea	Asia	2017-2018	Yes	Kang and Hwang 2020	Dog	Clinical	Pyoderma	SSTI	Disk diffusion	R	R	S	R	S	S	R		S	S							R				S													S
D12	review_ID0998	54	757	Korea	Asia	2017-2018	Yes	Kang and Hwang 2020	Dog	Clinical	Pyoderma	SSTI	Disk diffusion	R	R	R	S	R	S	R		R	S							S				R													S
D30	review_ID0999	370	309	Korea	Asia	2017-2018	Yes	Kang and Hwang 2020	Dog	Clinical	Pyoderma	SSTI	Disk diffusion	R	R	S	R	R	S	R		R	R							R				R													S
D33	review_ID1000	787		Korea	Asia	2017-2018	Yes	Kang and Hwang 2020	Dog	Clinical	Pyoderma	SSTI	Disk diffusion	R	R	S	R	R	S	R		R	R							R				R													S
18-H45776A	review_ID1001	181		USA	North America	2018	Yes	Brooks et al., 2020	Dog	Clinical	Wound	Wound	Broth microdilution
18-H45776B	review_ID1002	181		USA	North America	2018	Yes	Brooks et al., 2020	Dog	Clinical	Wound	Wound	Broth microdilution
14-43408	review_ID1003	181		USA	North America	2015	Yes	Brooks et al., 2020	Dog	Clinical	Wound	Wound	Broth microdilution
16-31387	review_ID1004	181		USA	North America	2016	Yes	Brooks et al., 2020	Dog	Clinical	Skin	SSTI	Broth microdilution
16-31973	review_ID1005	181		USA	North America	2016	Yes	Brooks et al., 2020	Dog	Clinical	Wound	Wound	Broth microdilution
15-36710	review_ID1006	181		USA	North America	2015	Yes	Brooks et al., 2020	Dog	Clinical	Skin	SSTI	Broth microdilution
16-34638	review_ID1007	181		USA	North America	2016	Yes	Brooks et al., 2020	Dog	Clinical	Skin	SSTI	Broth microdilution
15-38732	review_ID1008	181		USA	North America	2015	Yes	Brooks et al., 2020	Dog	Clinical	Skin	SSTI	Broth microdilution
18-H48227	review_ID1009	551	551	USA	North America	2018	Yes	Brooks et al., 2020	Dog	Clinical	Wound	Wound	Broth microdilution
15-B29911	review_ID1010	71	71	USA	North America	2015	Yes	Brooks et al., 2020	Dog	Clinical	Wound	Wound	Broth microdilution
15-B26562	review_ID1011	71	71	USA	North America	2015	Yes	Brooks et al., 2020	Dog	Clinical	Wound	Wound	Broth microdilution
14-B13747	review_ID1012	71	71	USA	North America	2014	Yes	Brooks et al., 2020	Dog	Clinical	Not specified	Other	Broth microdilution
15-B28096	review_ID1013	71	71	USA	North America	2015	Yes	Brooks et al., 2020	Dog	Clinical	Not specified	Other	Broth microdilution
13-46333	review_ID1014	71	71	USA	North America	2013	No	Brooks et al., 2020	Dog	Clinical	Bone	Other	Broth microdilution
18-B24733	review_ID1015	71	71	USA	North America	2018	Yes	Brooks et al., 2020	Dog	Clinical	Wound	Wound	Broth microdilution
17-34192	review_ID1016	647	121	USA	North America	2017	Yes	Brooks et al., 2020	Dog	Clinical	Wound	Wound	Broth microdilution
18-34618	review_ID1017	1049	68	USA	North America	2018	Yes	Brooks et al., 2020	Dog	Clinical	Skin	SSTI	Broth microdilution
18-34619	review_ID1018	1049	68	USA	North America	2018	Yes	Brooks et al., 2020	Dog	Clinical	Skin	SSTI	Broth microdilution
17-B22336	review_ID1019	1049	68	USA	North America	2017	Yes	Brooks et al., 2020	Dog	Clinical	Abscess	SSTI	Broth microdilution
15-B18384	review_ID1020	1049	68	USA	North America	2015	Yes	Brooks et al., 2020	Dog	Clinical	Wound	Wound	Broth microdilution
16-B25196	review_ID1021	1049	68	USA	North America	2016	Yes	Brooks et al., 2020	Dog	Clinical	Wound	Wound	Broth microdilution
15-B28539	review_ID1022	1049	68	USA	North America	2015	Yes	Brooks et al., 2020	Dog	Clinical	Wound	Wound	Broth microdilution
15-3353	review_ID1023	150	757	USA	North America	2015	Yes	Brooks et al., 2020	Dog	Clinical	Skin	SSTI	Broth microdilution
15-3089	review_ID1024	150	757	USA	North America	2015	Yes	Brooks et al., 2020	Dog	Clinical	Skin	SSTI	Broth microdilution
16-B22169	review_ID1025	157	64	USA	North America	2016	Yes	Brooks et al., 2020	Dog	Clinical	Skin	SSTI	Broth microdilution
17-34405	review_ID1026	45	45	USA	North America	2017	Yes	Brooks et al., 2020	Dog	Clinical	Skin	SSTI	Broth microdilution
17-B24281	review_ID1027	45	45	USA	North America	2017	Yes	Brooks et al., 2020	Dog	Clinical	Bone	Other	Broth microdilution
17-31831	review_ID1028	45	45	USA	North America	2017	Yes	Brooks et al., 2020	Dog	Clinical	Wound	Wound	Broth microdilution
16-B20641	review_ID1029	64	64	USA	North America	2016	Yes	Brooks et al., 2020	Dog	Clinical	Abscess	SSTI	Broth microdilution
12-45328	review_ID1030	64	64	USA	North America	2012	No	Brooks et al., 2020	Dog	Clinical	Skin	SSTI	Broth microdilution
12-4975*	review_ID1031	64	64	USA	North America	2012	No	Brooks et al., 2020	Dog	Clinical	Skin	SSTI	Broth microdilution
14-35974	review_ID1032	261	258	USA	North America	2014	Yes	Brooks et al., 2020	Dog	Clinical	Bone	Other	Broth microdilution
16-33807	review_ID1033	749	2090	USA	North America	2016	Yes	Brooks et al., 2020	Dog	Clinical	Abscess	SSTI	Broth microdilution
17-31212	review_ID1034	749	2090	USA	North America	2017	Yes	Brooks et al., 2020	Dog	Clinical	Wound	Wound	Broth microdilution
15-40292	review_ID1035	257	2090	USA	North America	2015	Yes	Brooks et al., 2020	Dog	Clinical	Skin	SSTI	Broth microdilution
13-43410	review_ID1036	159	2090	USA	North America	2013	No	Brooks et al., 2020	Dog	Clinical	Skin	SSTI	Broth microdilution
14-43376	review_ID1037	312	258	USA	North America	2014	Yes	Brooks et al., 2020	Dog	Clinical	Abscess	SSTI	Broth microdilution
14-39020	review_ID1038	527		USA	North America	2014	Yes	Brooks et al., 2020	Dog	Clinical	Skin	SSTI	Broth microdilution
16-31143	review_ID1039	435	1431	USA	North America	2016	Yes	Brooks et al., 2020	Dog	Clinical	Skin	SSTI	Broth microdilution
17-23129	review_ID1040	762		USA	North America	2017	Yes	Brooks et al., 2020	Dog	Clinical	Wound	Wound	Broth microdilution
	review_ID1041	496	121	New Zealand	Oceania	2014-2017	Yes	Nisa et al., 2019	Not specified/Other	Clinical	Not specified	Other	Disk diffusion	R		R	R		R			R	R															R
	review_ID1042	496	121	New Zealand	Oceania	2014-2017	Yes	Nisa et al., 2019	Not specified/Other	Clinical	Not specified	Other	Disk diffusion	R		S	R		R			R	R															R
	review_ID1043	496	121	New Zealand	Oceania	2014-2017	Yes	Nisa et al., 2019	Not specified/Other	Clinical	Not specified	Other	Disk diffusion	R		S	R		R			R	R															R
	review_ID1044	496	121	New Zealand	Oceania	2014-2017	Yes	Nisa et al., 2019	Not specified/Other	Clinical	Not specified	Other	Disk diffusion	R		S	R		R			R	R															R
	review_ID1045	496	121	New Zealand	Oceania	2014-2017	Yes	Nisa et al., 2019	Not specified/Other	Clinical	Not specified	Other	Disk diffusion	R		S	R		R			R	R															R
	review_ID1046	71	71	New Zealand	Oceania	2014-2017	Yes	Nisa et al., 2019	Not specified/Other	Clinical	Not specified	Other	Disk diffusion	R		R	R		R			R	S															R
	review_ID1047	71	71	New Zealand	Oceania	2014-2017	Yes	Nisa et al., 2019	Not specified/Other	Clinical	Not specified	Other	Disk diffusion	R		R	R		R			R	S															R
	review_ID1048	71	71	New Zealand	Oceania	2014-2017	Yes	Nisa et al., 2019	Not specified/Other	Clinical	Not specified	Other	Disk diffusion	R		R	R		R			R	S															R
	review_ID1049	71	71	New Zealand	Oceania	2014-2017	Yes	Nisa et al., 2019	Not specified/Other	Clinical	Not specified	Other	Disk diffusion	R		R	R		R			R	S															R
	review_ID1050	71	71	New Zealand	Oceania	2014-2017	Yes	Nisa et al., 2019	Not specified/Other	Clinical	Not specified	Other	Disk diffusion	R		R	R		R			R	S															R
	review_ID1051	71	71	New Zealand	Oceania	2014-2017	Yes	Nisa et al., 2019	Not specified/Other	Clinical	Not specified	Other	Disk diffusion	R		R	R		R			R	S															R
	review_ID1052	71	71	New Zealand	Oceania	2014-2017	Yes	Nisa et al., 2019	Not specified/Other	Clinical	Not specified	Other	Disk diffusion	R		R	R		R			R	S															R
	review_ID1053	71	71	New Zealand	Oceania	2014-2017	Yes	Nisa et al., 2019	Not specified/Other	Clinical	Not specified	Other	Disk diffusion	R		R	R		R			R	S															R
	review_ID1054	71	71	New Zealand	Oceania	2014-2017	Yes	Nisa et al., 2019	Not specified/Other	Clinical	Not specified	Other	Disk diffusion	R		R	R		R			R	S															R
	review_ID1055	71	71	New Zealand	Oceania	2014-2017	Yes	Nisa et al., 2019	Not specified/Other	Clinical	Not specified	Other	Disk diffusion	R		R	S		R			R	S															R
	review_ID1056	71	71	New Zealand	Oceania	2014-2017	Yes	Nisa et al., 2019	Not specified/Other	Clinical	Not specified	Other	Disk diffusion	R		R	S		S			R	S															R
	review_ID1057	84	757	New Zealand	Oceania	2014-2017	Yes	Nisa et al., 2019	Not specified/Other	Clinical	Not specified	Other	Disk diffusion	R		S	R		S			S	R															S
	review_ID1058	84	757	New Zealand	Oceania	2014-2017	Yes	Nisa et al., 2019	Not specified/Other	Clinical	Not specified	Other	Disk diffusion	R		S	R		S			S	R															S
	review_ID1059	258	258	New Zealand	Oceania	2014-2017	Yes	Nisa et al., 2019	Not specified/Other	Clinical	Not specified	Other	Disk diffusion	R		S	S		S			S	R															R
	review_ID1060	1173		New Zealand	Oceania	2014-2017	Yes	Nisa et al., 2019	Not specified/Other	Clinical	Not specified	Other	Disk diffusion	R		S	S		S			S	R															R
	review_ID1061	1172		New Zealand	Oceania	2014-2017	Yes	Nisa et al., 2019	Not specified/Other	Clinical	Not specified	Other	Disk diffusion	R		S	S		S			S	R															S
	review_ID1062	84	757	New Zealand	Oceania	2014-2017	Yes	Nisa et al., 2019	Not specified/Other	Clinical	Not specified	Other	Disk diffusion	R		S	S		S			S	R															S
	review_ID1063	277	277	New Zealand	Oceania	2014-2017	Yes	Nisa et al., 2019	Not specified/Other	Clinical	Not specified	Other	Disk diffusion	R		S	R		S			S	R															R
	review_ID1064	64	64	New Zealand	Oceania	2014-2017	Yes	Nisa et al., 2019	Not specified/Other	Clinical	Not specified	Other	Disk diffusion	R		R	S		S			S	S															S
	review_ID1065	64	64	New Zealand	Oceania	2014-2017	Yes	Nisa et al., 2019	Not specified/Other	Clinical	Not specified	Other	Disk diffusion	R		R	S		S			S	S															S
	review_ID1066	1171	309	New Zealand	Oceania	2014-2017	Yes	Nisa et al., 2019	Not specified/Other	Clinical	Not specified	Other	Disk diffusion	R		S	S		S			S	S															S
	review_ID1067	498	258	New Zealand	Oceania	2014-2017	Yes	Nisa et al., 2019	Not specified/Other	Clinical	Not specified	Other	Disk diffusion	R		S	S		S			S	S															S
	review_ID1068	749	2090	New Zealand	Oceania	2014-2017	Yes	Nisa et al., 2019	Not specified/Other	Clinical	Not specified	Other	Disk diffusion	R		S	S		S			S	S															S
	review_ID1069	749	2090	New Zealand	Oceania	2014-2017	Yes	Nisa et al., 2019	Not specified/Other	Clinical	Not specified	Other	Disk diffusion	R		S	S		S			S	S															S
2	review_ID1070	71	71	Italy	Europe	2015-2016	Yes	Menandro et al., 2019	Dog	Clinical	Pyoderma	SSTI	Disk diffusion	R	R	R	R	R	R	R	S	R		R						R
3	review_ID1071	71	71	Italy	Europe	2015-2016	Yes	Menandro et al., 2019	Dog	Clinical	Ear	Otitis	Disk diffusion	R	R	S	R	S	S	S	R	S		S						R
4	review_ID1072	748	71	Italy	Europe	2015-2016	Yes	Menandro et al., 2019	Dog	Clinical	Ear	Otitis	Disk diffusion	R	R	R	R	S	S	R	S	R		R						R
5	review_ID1073	71	71	Italy	Europe	2015-2016	Yes	Menandro et al., 2019	Dog	Clinical	Eye	Other	Disk diffusion	R	R	R	R	R	S	R	R	R		R						R
32	review_ID1074	433	309	Thailand	Asia	2006-2013	No	Kadlec et al., 2016	Cat	Clinical	UTI	UTI	Broth microdilution	R	R	R	R	R	S	R				R						R
9	review_ID1075	71	71	Italy	Europe	2015-2016	Yes	Menandro et al., 2019	Dog	Clinical	Pyoderma	SSTI	Disk diffusion	R	R	R	R	R	R	R	S	R		R						R
10	review_ID1076	71	71	Italy	Europe	2015-2016	Yes	Menandro et al., 2019	Dog	Clinical	Ear	Otitis	Disk diffusion	R	R	R	R	S	R	R	S	R		R						R
11	review_ID1077	71	71	Italy	Europe	2015-2016	Yes	Menandro et al., 2019	Cat	Clinical	Ear	Otitis	Disk diffusion	R	R	R	R	R	R	R	S	R		R						R
13	review_ID1078	71	71	Italy	Europe	2015-2016	Yes	Menandro et al., 2019	Dog	Clinical	Ear	Otitis	Disk diffusion	R	R	R	R	R	S	R	S	R		R						R
17	review_ID1079	261	258	Italy	Europe	2015-2016	Yes	Menandro et al., 2019	Dog	Clinical	Ear	Otitis	Disk diffusion	R	R	S	R	R	S	S	S	R		R						R
26	review_ID1080	71	71	Italy	Europe	2015-2016	Yes	Menandro et al., 2019	Dog	Clinical	Sperm	Other	Disk diffusion	R	R	R	R	S	R	R	S	R		R						R
33	review_ID1081	261	258	Italy	Europe	2015-2016	Yes	Menandro et al., 2019	Dog	Clinical	Ear	Otitis	Disk diffusion	R	R	S	R	R	S	R	S	R		R						R
33	review_ID1082	434	45	Thailand	Asia	2006-2013	No	Kadlec et al., 2016	Cat	Clinical	Ear	Otitis	Broth microdilution	R	R	R	R	R	R	R				R						R
36	review_ID1083	71	71	Italy	Europe	2015-2016	Yes	Menandro et al., 2019	Dog	Clinical	Pyoderma	SSTI	Disk diffusion	R	R	R	R	S	S	R	S	R		R						R
45	review_ID1084	71	71	Italy	Europe	2015-2016	Yes	Menandro et al., 2019	Dog	Clinical	Pyoderma	SSTI	Disk diffusion	R	R	R	R	R	R	R	S	R		R						R
54	review_ID1085	341		Italy	Europe	2015-2016	Yes	Menandro et al., 2019	Dog	Clinical	Pyoderma	SSTI	Disk diffusion	R	R	R	R	R	R	R	S	R		R						R
304-7	review_ID1086	71	71	Italy	Europe	2015-2016	Yes	Menandro et al., 2019	Dog	Clinical	Bone	Other	Disk diffusion	R	R	R	R	R	R	R	S	R		R						R
1483	review_ID1087	71	71	Italy	Europe	2015-2016	Yes	Menandro et al., 2019	Dog	Clinical	Pyoderma	SSTI	Disk diffusion	R	R	R	R	R	S	R	S	R		R						R
MRSP 8148	review_ID1088	919	196	Argentina	South America	2008	No	Gagetti et al., 2019	Dog	Clinical	Pyoderma	SSTI	Agar dilution	R	R	S	R	S	S	S		R					R	R		R
MRSP 8150	review_ID1089	339	551	Argentina	South America	2009	No	Gagetti et al., 2019	Dog	Clinical	Pyoderma	SSTI	Agar dilution	R	R	S	R	S	S	R		R					R	R		R
MRSP 8151	review_ID1090	1920		Argentina	South America	2010	No	Gagetti et al., 2019	Dog	Clinical	Ear	Otitis	Agar dilution	R	R	R	R	S	S	R		R					R	R		R
MRSP 8468	review_ID1091	649		Argentina	South America	2011	No	Gagetti et al., 2019	Dog	Clinical	Not specified	Other	Agar dilution	R	R	S	S	R	S	R		S					R	R		S
MRSP 8469	review_ID1092	649		Argentina	South America	2011	No	Gagetti et al., 2019	Dog	Clinical	Not specified	Other	Agar dilution	R	R	S	S	R	S	R		S					R	R		S
MRSP 8470	review_ID1093	919	196	Argentina	South America	2011	No	Gagetti et al., 2019	Dog	Clinical	Not specified	Other	Agar dilution	R	R	S	R	S	S	R		R					R	R		R
MRSP 8471	review_ID1094	919	196	Argentina	South America	2011	No	Gagetti et al., 2019	Dog	Clinical	Not specified	Other	Agar dilution	R	R	S	R	S	S	R		R					R	R		R
MRSP 8472	review_ID1095	339	551	Argentina	South America	2011	No	Gagetti et al., 2019	Dog	Clinical	Wound	Wound	Agar dilution	R	R	S	R	S	S	R		R					R	R		R
MRSP 8473	review_ID1096	921		Argentina	South America	2011	No	Gagetti et al., 2019	Dog	Clinical	Vagina	Other	Agar dilution	R	R	S	R	R	S	R		S					R	R		R
MRSP 8474	review_ID1097	922	566	Argentina	South America	2011	No	Gagetti et al., 2019	Dog	Clinical	Ear	Otitis	Agar dilution	R	R	S	R	S	S	R		R					R	R		R
KW1606	review_ID1098	496	121	Australia	Oceania	2015	Yes	Worthing et al., 2018	Dog	Clinical	Not specified	Other	Broth microdilution		R
KW1610	review_ID1099	496	121	Australia	Oceania	2015	Yes	Worthing et al., 2018	Dog	Clinical	Not specified	Other	Broth microdilution
KW1608	review_ID1100	496	121	Australia	Oceania	2015	Yes	Worthing et al., 2018	Dog	Clinical	Skin	SSTI	Broth microdilution
KW1614	review_ID1101	525	309	Australia	Oceania	2015	Yes	Worthing et al., 2018	Dog	Clinical	Skin	SSTI	Broth microdilution
KW1613	review_ID1102	68	68	Australia	Oceania	2015	Yes	Worthing et al., 2018	Dog	Clinical	Oral cavity	Other	Broth microdilution
KW1607	review_ID1103	64	64	Australia	Oceania	2015	Yes	Worthing et al., 2018	Dog	Clinical	Nose	Other	Broth microdilution
KWAH3	review_ID1104	496	121	Australia	Oceania	2016	Yes	Worthing et al., 2018	Dog	Clinical	Oral cavity	Other	Broth microdilution
KWAH4	review_ID1105	496	121	Australia	Oceania	2016	Yes	Worthing et al., 2018	Dog	Clinical	Not specified	Other	Broth microdilution
KWAH1	review_ID1106	64	64	Australia	Oceania	2016	Yes	Worthing et al., 2018	Dog	Clinical	Oral cavity	Other	Broth microdilution
KWAH2	review_ID1107	64	64	Australia	Oceania	2016	Yes	Worthing et al., 2018	Dog	Clinical	Oral cavity	Other	Broth microdilution
KW5	review_ID1108	749	2090	Australia	Oceania	2017	Yes	Worthing et al., 2018	Dog	Colonization	Nose	Colonization	Broth microdilution
KWBH2 ¥	review_ID1109	751		Australia	Oceania	2016	Yes	Worthing et al., 2018	Dog	Clinical	Not specified	Other	Broth microdilution
KW1	review_ID1110	496	121	Australia	Oceania	2017	Yes	Worthing et al., 2018	Dog	Clinical	Nose	Other	Broth microdilution
KW10	review_ID1111	64	64	Australia	Oceania	2017	Yes	Worthing et al., 2018	Dog	Colonization	Nose	Colonization	Broth microdilution
KW11	review_ID1112	64	64	Australia	Oceania	2017	Yes	Worthing et al., 2018	Dog	Colonization	Oral cavity	Colonization	Broth microdilution
KW6	review_ID1113	64	64	Australia	Oceania	2017	Yes	Worthing et al., 2018	Dog	Colonization	Not specified	Colonization	Broth microdilution
N13/4/25	review_ID1114	25	551	Australia	Oceania	2013-2014		Worthing et al., 2018	Not specified/Other	Clinical	Not specified	Other	None
Q13/1/190	review_ID1115	496	121	Australia	Oceania	2013-2014		Worthing et al., 2018	Not specified/Other	Clinical	Not specified	Other	None
V13/2/470	review_ID1116	71	71	Australia	Oceania	2013-2014		Worthing et al., 2018	Not specified/Other	Clinical	Not specified	Other	None
V13/2/18	review_ID1117	71	71	Australia	Oceania	2013-2014		Worthing et al., 2018	Not specified/Other	Clinical	Not specified	Other	None
V13/2/18	review_ID1118	71	71	Australia	Oceania	2013-2014		Worthing et al., 2018	Not specified/Other	Clinical	Not specified	Other	None
V13/6/4	review_ID1119	71	71	Australia	Oceania	2013-2014		Worthing et al., 2018	Not specified/Other	Clinical	Not specified	Other	None
V13/6/5	review_ID1120	71	71	Australia	Oceania	2013-2014		Worthing et al., 2018	Not specified/Other	Clinical	Not specified	Other	None
N13/1/103	review_ID1121	71	71	Australia	Oceania	2013-2014		Worthing et al., 2018	Not specified/Other	Clinical	Not specified	Other	None
V13/2/133	review_ID1122	71	71	Australia	Oceania	2013-2014		Worthing et al., 2018	Not specified/Other	Clinical	Not specified	Other	None
V13/2/152	review_ID1123	71	71	Australia	Oceania	2013-2014		Worthing et al., 2018	Not specified/Other	Clinical	Not specified	Other	None
N13/1/480	review_ID1124	71	71	Australia	Oceania	2013-2014		Worthing et al., 2018	Not specified/Other	Clinical	Not specified	Other	None
Q13/1/311	review_ID1125	71	71	Australia	Oceania	2013-2014		Worthing et al., 2018	Not specified/Other	Clinical	Not specified	Other	None
N13/4/115	review_ID1126	496	121	Australia	Oceania	2013-2014		Worthing et al., 2018	Not specified/Other	Clinical	Not specified	Other	None
V13/2/83	review_ID1127	497	309	Australia	Oceania	2013-2014		Worthing et al., 2018	Not specified/Other	Clinical	Not specified	Other	None
V13/2/173	review_ID1128	497	309	Australia	Oceania	2013-2014		Worthing et al., 2018	Not specified/Other	Clinical	Not specified	Other	None
V13/2/242	review_ID1129	497	309	Australia	Oceania	2013-2014		Worthing et al., 2018	Not specified/Other	Clinical	Not specified	Other	None
V13/2/92	review_ID1130	497	309	Australia	Oceania	2013-2014		Worthing et al., 2018	Not specified/Other	Clinical	Not specified	Other	None
V13/2/393	review_ID1131	71	71	Australia	Oceania	2013-2014		Worthing et al., 2018	Not specified/Other	Clinical	Not specified	Other	None
V13/2/475	review_ID1132	71	71	Australia	Oceania	2013-2014		Worthing et al., 2018	Not specified/Other	Clinical	Not specified	Other	None
V13/2/413	review_ID1133	71	71	Australia	Oceania	2013-2014		Worthing et al., 2018	Not specified/Other	Clinical	Not specified	Other	None
V13/2/440	review_ID1134	71	71	Australia	Oceania	2013-2014		Worthing et al., 2018	Not specified/Other	Clinical	Not specified	Other	None
V13/2/441	review_ID1135	71	71	Australia	Oceania	2013-2014		Worthing et al., 2018	Not specified/Other	Clinical	Not specified	Other	None
V13/2/488	review_ID1136	71	71	Australia	Oceania	2013-2014		Worthing et al., 2018	Not specified/Other	Clinical	Not specified	Other	None
1	review_ID1137	68	68	USA	North America	2008-2010	No	Videla et al., 2018	Dog	Clinical	Not specified	Other	Disk diffusion	R	R	R	R	R	S	R										R													R
2	review_ID1138	130	68	USA	North America	2008-2010	No	Videla et al., 2018	Dog	Clinical	Not specified	Other	Disk diffusion	R	R	R	R	R	S	R										R													R
3	review_ID1139	152	757	USA	North America	2008-2010	No	Videla et al., 2018	Dog	Clinical	Not specified	Other	Disk diffusion	R	R	R	R	R	S	R										R													S
4	review_ID1140	84	757	USA	North America	2008-2010	No	Videla et al., 2018	Dog	Clinical	Not specified	Other	Disk diffusion	R	R	S	R	R	S	S										R													R
34	review_ID1141	365	309	South Korea	Asia	2013-2014		Han et al., 2018	Dog	Colonization	Nose	Colonization	Broth microdilution	R	R	R	S	R	S	R		S	R				R			S								R	R		R
34	review_ID1142	155	757	Thailand	Asia	2006-2013	No	Kadlec et al., 2016	Cat	Clinical	UTI	UTI	Broth microdilution	R	R	S	R	R	S	R				R						R
9	review_ID1143	68	68	USA	North America	2008-2010	No	Videla et al., 2018	Dog	Clinical	Not specified	Other	Disk diffusion	R	R	R	R	R	S	R										R													R
10	review_ID1144	128	68	USA	North America	2008-2010	No	Videla et al., 2018	Dog	Clinical	Not specified	Other	Disk diffusion	R	R	R	R	R	S	R										R													R
11	review_ID1145	64	64	USA	North America	2008-2010	No	Videla et al., 2018	Dog	Clinical	Not specified	Other	Disk diffusion	R	R	R	S	R	S	R										S													S
12	review_ID1146	64	64	USA	North America	2008-2010	No	Videla et al., 2018	Dog	Clinical	Not specified	Other	Disk diffusion	R	R	R	S	R	S	R										S													S
13	review_ID1147	68	68	USA	North America	2008-2010	No	Videla et al., 2018	Dog	Clinical	Not specified	Other	Disk diffusion	R	R	R	R	R	S	R										R													R
14	review_ID1148	128	68	USA	North America	2008-2010	No	Videla et al., 2018	Dog	Clinical	Not specified	Other	Disk diffusion	R	R	R	R	R	S	R										R													R
15	review_ID1149	84	757	USA	North America	2008-2010	No	Videla et al., 2018	Dog	Clinical	Not specified	Other	Disk diffusion	R	R	R	R	R	S	R										R													R
16	review_ID1150	71	71	USA	North America	2008-2010	No	Videla et al., 2018	Dog	Clinical	Not specified	Other	Disk diffusion	R	R	R	R	S	S	R										R													R
17	review_ID1151	128	68	USA	North America	2008-2010	No	Videla et al., 2018	Dog	Clinical	Not specified	Other	Disk diffusion	R	R	R	R	R	S	R										R													R
19	review_ID1152	17	17	USA	North America	2008-2010	No	Videla et al., 2018	Dog	Clinical	Not specified	Other	Disk diffusion	R	R	R	R	R	S	R										R													R
24	review_ID1153	68	68	USA	North America	2008-2010	No	Videla et al., 2018	Dog	Clinical	Not specified	Other	Disk diffusion	R	R	R	R	R	S	R										R													R
46	review_ID1154	68	68	USA	North America	2008-2010	No	Videla et al., 2018	Dog	Clinical	Not specified	Other	Disk diffusion	R	R	R	R	R	S	R										R													R
31	review_ID1155	56		USA	North America	2008-2010	No	Videla et al., 2018	Dog	Clinical	Not specified	Other	Disk diffusion	R	R	S	S	R	S	R										S													R
35	review_ID1156	68	68	USA	North America	2008-2010	No	Videla et al., 2018	Dog	Clinical	Not specified	Other	Disk diffusion	R	R	R	R	R	S	R										R													R
36	review_ID1157	154	68	USA	North America	2008-2010	No	Videla et al., 2018	Dog	Clinical	Not specified	Other	Disk diffusion	R	R	R	R	R	S	R										R													R
37	review_ID1158	68	68	USA	North America	2008-2010	No	Videla et al., 2018	Dog	Clinical	Not specified	Other	Disk diffusion	R	R	R	R	R	S	R										R													R
38	review_ID1159	142		USA	North America	2008-2010	No	Videla et al., 2018	Dog	Clinical	Not specified	Other	Disk diffusion	R	R	S	R	R	S	S										R													S
39	review_ID1160	68	68	USA	North America	2008-2010	No	Videla et al., 2018	Dog	Clinical	Not specified	Other	Disk diffusion	R	R	R	R	R	S	R										R													R
40	review_ID1161	68	68	USA	North America	2008-2010	No	Videla et al., 2018	Dog	Clinical	Not specified	Other	Disk diffusion	R	R	R	R	R	S	R										R													R
41	review_ID1162	68	68	USA	North America	2008-2010	No	Videla et al., 2018	Dog	Clinical	Not specified	Other	Disk diffusion	R	R	R	R	R	S	R										R													R
42	review_ID1163	68	68	USA	North America	2008-2010	No	Videla et al., 2018	Dog	Clinical	Not specified	Other	Disk diffusion	R	R	R	R	R	S	R										R													R
43	review_ID1164	84	757	USA	North America	2008-2010	No	Videla et al., 2018	Dog	Clinical	Not specified	Other	Disk diffusion	R	R	S	S	R	S	R										S													S
44	review_ID1165	68	68	USA	North America	2008-2010	No	Videla et al., 2018	Dog	Clinical	Not specified	Other	Disk diffusion	R	R	R	R	R	S	R										R													R
45	review_ID1166	84	757	USA	North America	2008-2010	No	Videla et al., 2018	Dog	Clinical	Not specified	Other	Disk diffusion	R	R	S	S	S	S	S										S													S
46	review_ID1167	366	363	South Korea	Asia	2013-2014		Han et al., 2018	Dog	Colonization	Nose	Colonization	Broth microdilution	R	R	R	S	R	S	S		R	R				R			S								R	R		S
47	review_ID1168	56		USA	North America	2008-2010	No	Videla et al., 2018	Dog	Clinical	Not specified	Other	Disk diffusion	R	R	S	S	S	S	R										S													R
49	review_ID1169	84	757	USA	North America	2008-2010	No	Videla et al., 2018	Dog	Clinical	Not specified	Other	Disk diffusion	R	R	S	R	S	S	S										R													S
48	review_ID1170	68	68	USA	North America	2008-2010	No	Videla et al., 2018	Dog	Clinical	Not specified	Other	Disk diffusion	R	R	R	R	R	S	R										R													R
53	review_ID1171	71	71	USA	North America	2008-2010	No	Videla et al., 2018	Dog	Clinical	Not specified	Other	Disk diffusion	R	R	S	R	S	S	R										R													R
54	review_ID1172	68	68	USA	North America	2008-2010	No	Videla et al., 2018	Dog	Clinical	Not specified	Other	Disk diffusion	R	R	R	R	R	S	R										R													R
55	review_ID1173	71	71	USA	North America	2008-2010	No	Videla et al., 2018	Dog	Clinical	Not specified	Other	Disk diffusion	R	R	R	R	S	S	R										R													R
63	review_ID1174	162		USA	North America	2008-2010	No	Videla et al., 2018	Dog	Clinical	Not specified	Other	Disk diffusion	R	R	R	R	R	S	R										R													R
64	review_ID1175	68	68	USA	North America	2008-2010	No	Videla et al., 2018	Dog	Clinical	Not specified	Other	Disk diffusion	R	R	R	R	R	S	R										R													R
68	review_ID1176	68	68	USA	North America	2008-2010	No	Videla et al., 2018	Dog	Clinical	Not specified	Other	Disk diffusion	R	R	R	R	R	S	R										R													R
69	review_ID1177	68	68	USA	North America	2008-2010	No	Videla et al., 2018	Dog	Clinical	Not specified	Other	Disk diffusion	R	R	R	R	R	S	R										R													R
71	review_ID1178	125	309	USA	North America	2008-2010	No	Videla et al., 2018	Dog	Clinical	Not specified	Other	Disk diffusion	R	R	R	R	R	S	R										R													R
84	review_ID1179	487		USA	North America	2008-2010	No	Videla et al., 2018	Dog	Clinical	Not specified	Other	Disk diffusion	R	R	S	R	S	S	R										R													S
89	review_ID1180	68	68	USA	North America	2008-2010	No	Videla et al., 2018	Dog	Clinical	Not specified	Other	Disk diffusion	R	R	R	R	R	S	R										R													R
92	review_ID1181	68	68	USA	North America	2008-2010	No	Videla et al., 2018	Dog	Clinical	Not specified	Other	Disk diffusion	R	R	R	R	R	S	R										R													R
48	review_ID1182	367	121	South Korea	Asia	2013-2014		Han et al., 2018	Dog	Colonization	Nose	Colonization	Broth microdilution	R	R	R	S	S	S	S		R	S				R			S								S	R		S
103	review_ID1183	68	68	USA	North America	2008-2010	No	Videla et al., 2018	Dog	Clinical	Not specified	Other	Disk diffusion	R	R	R	R	R	S	R										R													R
104	review_ID1184	139	64	USA	North America	2008-2010	No	Videla et al., 2018	Dog	Clinical	Not specified	Other	Disk diffusion	R	R	S	S	R	S	R										S													S
119	review_ID1185	124	309	USA	North America	2008-2010	No	Videla et al., 2018	Dog	Clinical	Not specified	Other	Disk diffusion	R	R	R	R	R	S	R										R													R
120	review_ID1186	68	68	USA	North America	2008-2010	No	Videla et al., 2018	Dog	Clinical	Not specified	Other	Disk diffusion	R	R	R	R	R	S	R										R													R
124	review_ID1187	68	68	USA	North America	2008-2010	No	Videla et al., 2018	Dog	Clinical	Not specified	Other	Disk diffusion	R	R	R	S	R	S	R										S													R
125	review_ID1188	141		USA	North America	2008-2010	No	Videla et al., 2018	Dog	Clinical	Not specified	Other	Disk diffusion	R	R	S	S	R	S	R										S													S
126	review_ID1189	71	71	USA	North America	2008-2010	No	Videla et al., 2018	Dog	Clinical	Not specified	Other	Disk diffusion	R	R	R	R	S	S	R										R													R
127	review_ID1190	127	68	USA	North America	2008-2010	No	Videla et al., 2018	Dog	Clinical	Not specified	Other	Disk diffusion	R	R	R	R	R	S	R										R													R
128	review_ID1191	3	45	USA	North America	2008-2010	No	Videla et al., 2018	Dog	Clinical	Not specified	Other	Disk diffusion	R	R	R	R	R	R	R										R													R
130	review_ID1192	64	64	USA	North America	2008-2010	No	Videla et al., 2018	Dog	Clinical	Not specified	Other	Disk diffusion	R	R	R	R	S	S	R										S													S
131	review_ID1193	156		USA	North America	2008-2010	No	Videla et al., 2018	Dog	Clinical	Not specified	Other	Disk diffusion	R	R	S	R	R	S	R										R													S
132	review_ID1194	137	64	USA	North America	2008-2010	No	Videla et al., 2018	Dog	Clinical	Not specified	Other	Disk diffusion	R	R	R	R	R	S	R										R													S
133	review_ID1195	68	68	USA	North America	2008-2010	No	Videla et al., 2018	Dog	Clinical	Not specified	Other	Disk diffusion	R	R	R	R	R	R	R										R													S
135	review_ID1196	71	71	USA	North America	2008-2010	No	Videla et al., 2018	Dog	Clinical	Not specified	Other	Disk diffusion	R	R	R	R	R	S	R										R													R
136	review_ID1197	17	17	USA	North America	2008-2010	No	Videla et al., 2018	Dog	Clinical	Not specified	Other	Disk diffusion	R	R	R	R	R	S	R										R													R
137	review_ID1198	68	68	USA	North America	2008-2010	No	Videla et al., 2018	Dog	Clinical	Not specified	Other	Disk diffusion	R	R	S	R	R	S	R										R													R
138	review_ID1199	179	45	USA	North America	2008-2010	No	Videla et al., 2018	Dog	Clinical	Not specified	Other	Disk diffusion	R	R	S	R	R	S	R										R													S
139	review_ID1200	71	71	USA	North America	2008-2010	No	Videla et al., 2018	Dog	Clinical	Not specified	Other	Disk diffusion	R	R	R	R	S	S	R										R													R
140	review_ID1201	137	64	USA	North America	2008-2010	No	Videla et al., 2018	Dog	Clinical	Not specified	Other	Disk diffusion	R	R	R	S	R	S	R										S													S
142	review_ID1202	125	309	USA	North America	2008-2010	No	Videla et al., 2018	Dog	Clinical	Not specified	Other	Disk diffusion	R	R	R	R	R	R	S										R													S
144	review_ID1203	56		USA	North America	2008-2010	No	Videla et al., 2018	Dog	Clinical	Not specified	Other	Disk diffusion	R	R	S	S	R	S	R										S													S
145	review_ID1204	131		USA	North America	2008-2010	No	Videla et al., 2018	Dog	Clinical	Not specified	Other	Disk diffusion	R	R	R	R	R	S	S										R													S
146	review_ID1205	108	17	USA	North America	2008-2010	No	Videla et al., 2018	Dog	Clinical	Not specified	Other	Disk diffusion	R	R	R	S	R	S	S										S													R
147	review_ID1206	84	757	USA	North America	2008-2010	No	Videla et al., 2018	Dog	Clinical	Not specified	Other	Disk diffusion	R	R	S	R	S	S	S										R													S
148	review_ID1207	56		USA	North America	2008-2010	No	Videla et al., 2018	Dog	Clinical	Not specified	Other	Disk diffusion	R	R	S	S	R	S	R										S													S
149	review_ID1208	160		USA	North America	2008-2010	No	Videla et al., 2018	Dog	Clinical	Not specified	Other	Disk diffusion	R	R	S	S	S	S	R										S													R
153	review_ID1209	105	17	USA	North America	2008-2010	No	Videla et al., 2018	Dog	Clinical	Not specified	Other	Disk diffusion	R	R	R	R	R	S	R										R													R
154	review_ID1210	126		USA	North America	2008-2010	No	Videla et al., 2018	Dog	Clinical	Not specified	Other	Disk diffusion	R	R	R	R	R	S	S										R													S
155	review_ID1211	150	757	USA	North America	2008-2010	No	Videla et al., 2018	Dog	Clinical	Not specified	Other	Disk diffusion	R	R	S	R	R	S	R										R													R
156	review_ID1212	68	68	USA	North America	2008-2010	No	Videla et al., 2018	Dog	Clinical	Not specified	Other	Disk diffusion	R	R	R	S	R	S	R										S													R
157	review_ID1213	121	121	USA	North America	2008-2010	No	Videla et al., 2018	Dog	Clinical	Not specified	Other	Disk diffusion	R	R	R	R	R	R	R										R													R
158	review_ID1214	71	71	USA	North America	2008-2010	No	Videla et al., 2018	Dog	Clinical	Not specified	Other	Disk diffusion	R	R	R	R	S	S	R										R													R
159	review_ID1215	84	757	USA	North America	2008-2010	No	Videla et al., 2018	Dog	Clinical	Not specified	Other	Disk diffusion	R	R	S	R	S	S	R										R													S
160	review_ID1216	68	68	USA	North America	2008-2010	No	Videla et al., 2018	Dog	Clinical	Not specified	Other	Disk diffusion	R	R	R	R	R	S	R										R													R
161	review_ID1217	84	757	USA	North America	2008-2010	No	Videla et al., 2018	Dog	Clinical	Not specified	Other	Disk diffusion	R	R	R	R	R	S	R										R													S
162	review_ID1218	121	121	USA	North America	2008-2010	No	Videla et al., 2018	Dog	Clinical	Not specified	Other	Disk diffusion	R	R	R	R	R	R	R										R													R
163	review_ID1219	157	64	USA	North America	2008-2010	No	Videla et al., 2018	Dog	Clinical	Not specified	Other	Disk diffusion	R	R	R	R	S	S	R										R													S
164	review_ID1220	151	182	USA	North America	2008-2010	No	Videla et al., 2018	Dog	Clinical	Not specified	Other	Disk diffusion	R	R	R	R	R	R	R										R													R
165	review_ID1221	68	68	USA	North America	2008-2010	No	Videla et al., 2018	Dog	Clinical	Not specified	Other	Disk diffusion	R	R	R	R	R	S	R										R													R
166	review_ID1222	68	68	USA	North America	2008-2010	No	Videla et al., 2018	Dog	Clinical	Not specified	Other	Disk diffusion	R	R	R	R	R	S	R										R													R
167	review_ID1223	68	68	USA	North America	2008-2010	No	Videla et al., 2018	Dog	Clinical	Not specified	Other	Disk diffusion	R	R	R	R	R	S	R										R													R
169	review_ID1224	71	71	USA	North America	2008-2010	No	Videla et al., 2018	Dog	Clinical	Not specified	Other	Disk diffusion	R	R	R	R	S	S	R										R													R
170	review_ID1225	68	68	USA	North America	2008-2010	No	Videla et al., 2018	Dog	Clinical	Not specified	Other	Disk diffusion	R	R	R	R	R	S	R										R													R
171	review_ID1226	68	68	USA	North America	2008-2010	No	Videla et al., 2018	Dog	Clinical	Not specified	Other	Disk diffusion	R	R	R	R	R	S	R										R													R
172	review_ID1227	71	71	USA	North America	2008-2010	No	Videla et al., 2018	Dog	Clinical	Not specified	Other	Disk diffusion	R	R	R	R	R	R	R										R													R
173	review_ID1228	137	64	USA	North America	2008-2010	No	Videla et al., 2018	Dog	Clinical	Not specified	Other	Disk diffusion	R	R	R	S	S	S	R										S													S
174	review_ID1229	171	757	USA	North America	2008-2010	No	Videla et al., 2018	Dog	Clinical	Not specified	Other	Disk diffusion	R	R	S	S	S	S	R										S													S
175	review_ID1230	160		USA	North America	2008-2010	No	Videla et al., 2018	Dog	Clinical	Not specified	Other	Disk diffusion	R	R	S	S	S	S	R										S													R
176	review_ID1231	68	68	USA	North America	2008-2010	No	Videla et al., 2018	Dog	Clinical	Not specified	Other	Disk diffusion	R	R	R	R	R	S	R										R													R
177	review_ID1232	68	68	USA	North America	2008-2010	No	Videla et al., 2018	Dog	Clinical	Not specified	Other	Disk diffusion	R	R	S	R	R	S	R										R													R
178	review_ID1233	71	71	USA	North America	2008-2010	No	Videla et al., 2018	Dog	Clinical	Not specified	Other	Disk diffusion	R	R	R	R	R	S	R										R													R
179	review_ID1234	148		USA	North America	2008-2010	No	Videla et al., 2018	Dog	Clinical	Not specified	Other	Disk diffusion	R	R	S	R	R	S	R										R													S
181	review_ID1235	71	71	USA	North America	2008-2010	No	Videla et al., 2018	Dog	Clinical	Not specified	Other	Disk diffusion	R	R	R	R	S	S	R										R													R
182	review_ID1236	159	2090	USA	North America	2008-2010	No	Videla et al., 2018	Dog	Clinical	Not specified	Other	Disk diffusion	R	R	R	R	R	S	R										R													R
183	review_ID1237	170	68	USA	North America	2008-2010	No	Videla et al., 2018	Dog	Clinical	Not specified	Other	Disk diffusion	R	R	R	R	R	S	R										R													R
184	review_ID1238	80		USA	North America	2008-2010	No	Videla et al., 2018	Dog	Clinical	Not specified	Other	Disk diffusion	R	R	S	R	S	S	R										R													R
185	review_ID1239	84	757	USA	North America	2008-2010	No	Videla et al., 2018	Dog	Clinical	Not specified	Other	Disk diffusion	R	R	S	R	R	S	S										R													S
186	review_ID1240	68	68	USA	North America	2008-2010	No	Videla et al., 2018	Dog	Clinical	Not specified	Other	Disk diffusion	R	R	R	R	R	S	R										R													R
187	review_ID1241	137	64	USA	North America	2008-2010	No	Videla et al., 2018	Dog	Clinical	Not specified	Other	Disk diffusion	R	R	S	S	S	S	R										S													S
188	review_ID1242	137	64	USA	North America	2008-2010	No	Videla et al., 2018	Dog	Clinical	Not specified	Other	Disk diffusion	R	R	R	S	S	S	S										S													S
189	review_ID1243	159	2090	USA	North America	2008-2010	No	Videla et al., 2018	Dog	Clinical	Not specified	Other	Disk diffusion	R	R	R	R	R	S	R										R													R
190	review_ID1244	68	68	USA	North America	2008-2010	No	Videla et al., 2018	Dog	Clinical	Not specified	Other	Disk diffusion	R	R	R	R	R	S	R										R													R
191	review_ID1245	71	71	USA	North America	2008-2010	No	Videla et al., 2018	Dog	Clinical	Not specified	Other	Disk diffusion	R	R	R	R	S	S	R										R													R
192	review_ID1246	68	68	USA	North America	2008-2010	No	Videla et al., 2018	Dog	Clinical	Not specified	Other	Disk diffusion	R	R	R	R	R	S	R										R													R
193	review_ID1247	64	64	USA	North America	2008-2010	No	Videla et al., 2018	Dog	Clinical	Not specified	Other	Disk diffusion	R	R	S	S	R	S	R										S													S
194	review_ID1248	68	68	USA	North America	2008-2010	No	Videla et al., 2018	Dog	Clinical	Not specified	Other	Disk diffusion	R	R	R	R	R	S	R										R													R
195	review_ID1249	84	757	USA	North America	2008-2010	No	Videla et al., 2018	Dog	Clinical	Not specified	Other	Disk diffusion	R	R	S	R	S	S	S										R													S
197	review_ID1250	169	71	USA	North America	2008-2010	No	Videla et al., 2018	Dog	Clinical	Not specified	Other	Disk diffusion	R	R	R	R	R	R	R										R													R
198	review_ID1251	64	64	USA	North America	2008-2010	No	Videla et al., 2018	Dog	Clinical	Not specified	Other	Disk diffusion	R	R	R	S	R	S	S										S													S
199	review_ID1252	71	71	USA	North America	2008-2010	No	Videla et al., 2018	Dog	Clinical	Not specified	Other	Disk diffusion	R	R	R	R	S	S	R										R													R
201	review_ID1253	68	68	USA	North America	2008-2010	No	Videla et al., 2018	Dog	Clinical	Not specified	Other	Disk diffusion	R	R	R	R	R	S	R										R													R
202	review_ID1254	159	2090	USA	North America	2008-2010	No	Videla et al., 2018	Dog	Clinical	Not specified	Other	Disk diffusion	R	R	S	R	S	S	S										R													S
203	review_ID1255	68	68	USA	North America	2008-2010	No	Videla et al., 2018	Dog	Clinical	Not specified	Other	Disk diffusion	R	R	R	R	R	S	R										R													R
204	review_ID1256	68	68	USA	North America	2008-2010	No	Videla et al., 2018	Dog	Clinical	Not specified	Other	Disk diffusion	R	R	R	R	R	S	R										R													R
205	review_ID1257	68	68	USA	North America	2008-2010	No	Videla et al., 2018	Dog	Clinical	Not specified	Other	Disk diffusion	R	R	R	R	R	S	R										R													R
207	review_ID1258	68	68	USA	North America	2008-2010	No	Videla et al., 2018	Dog	Clinical	Not specified	Other	Disk diffusion	R	R	R	S	R	S	R										S													R
208	review_ID1259	68	68	USA	North America	2008-2010	No	Videla et al., 2018	Dog	Clinical	Not specified	Other	Disk diffusion	R	R	R	R	R	S	R										R													R
209	review_ID1260	68	68	USA	North America	2008-2010	No	Videla et al., 2018	Dog	Clinical	Not specified	Other	Disk diffusion	R	R	R	R	R	S	R										R													R
210	review_ID1261	68	68	USA	North America	2008-2010	No	Videla et al., 2018	Dog	Clinical	Not specified	Other	Disk diffusion	R	R	R	R	R	S	R										R													R
211	review_ID1262	68	68	USA	North America	2008-2010	No	Videla et al., 2018	Dog	Clinical	Not specified	Other	Disk diffusion	R	R	R	S	R	S	R										S													R
212	review_ID1263	68	68	USA	North America	2008-2010	No	Videla et al., 2018	Dog	Clinical	Not specified	Other	Disk diffusion	R	R	R	R	R	S	R										R													R
213	review_ID1264	174	757	USA	North America	2008-2010	No	Videla et al., 2018	Dog	Clinical	Not specified	Other	Disk diffusion	R	R	S	R	R	S	R										R													S
214	review_ID1265	68	68	USA	North America	2008-2010	No	Videla et al., 2018	Dog	Clinical	Not specified	Other	Disk diffusion	R	R	R	R	S	S	R										R													R
215	review_ID1266	140		USA	North America	2008-2010	No	Videla et al., 2018	Dog	Clinical	Not specified	Other	Disk diffusion	R	R	R	S	S	S	R										S													S
216	review_ID1267	68	68	USA	North America	2008-2010	No	Videla et al., 2018	Dog	Clinical	Not specified	Other	Disk diffusion	R	R	R	R	R	S	R										R													R
220	review_ID1268	71	71	USA	North America	2008-2010	No	Videla et al., 2018	Dog	Clinical	Not specified	Other	Disk diffusion	R	R	R	R	S	S	R										R													R
222	review_ID1269	150	757	USA	North America	2008-2010	No	Videla et al., 2018	Dog	Clinical	Not specified	Other	Disk diffusion	R	R	R	R	R	S	R										R													R
223	review_ID1270	17	17	USA	North America	2008-2010	No	Videla et al., 2018	Dog	Clinical	Not specified	Other	Disk diffusion	R	R	R	R	R	S	R										R													R
225	review_ID1271	68	68	USA	North America	2008-2010	No	Videla et al., 2018	Dog	Clinical	Not specified	Other	Disk diffusion	R	R	R	R	R	S	R										R													R
226	review_ID1272	71	71	USA	North America	2008-2010	No	Videla et al., 2018	Dog	Clinical	Not specified	Other	Disk diffusion	R	R	R	R	R	R	R										R													R
232	review_ID1273	68	68	USA	North America	2008-2010	No	Videla et al., 2018	Dog	Clinical	Not specified	Other	Disk diffusion	R	R	R	R	R	S	R										R													R
AK16	review_ID1274	45	45	Thailand	Asia	2010-2012	No	Phumthanakorn et al., 2018	Dog	Clinical	Not specified	Other	None
AK30	review_ID1275	45	45	Thailand	Asia	2010-2012	No	Phumthanakorn et al., 2018	Dog	Clinical	Not specified	Other	None
AI25	review_ID1276	45	45	Thailand	Asia	2010-2012	No	Phumthanakorn et al., 2018	Dog	Clinical	Not specified	Other	None
AJ25	review_ID1277	45	45	Thailand	Asia	2010-2012	No	Phumthanakorn et al., 2018	Dog	Clinical	Not specified	Other	None
AP6	review_ID1278	45	45	Thailand	Asia	2010-2012	No	Phumthanakorn et al., 2018	Dog	Clinical	Not specified	Other	None
AH18	review_ID1279	45	45	Thailand	Asia	2010-2012	No	Phumthanakorn et al., 2018	Dog	Clinical	Not specified	Other	None
	review_ID1280	45	45	Thailand	Asia	2010-2012	No	Phumthanakorn et al., 2018	Dog	Clinical	Not specified	Other	None
AM38	review_ID1281	45	45	Thailand	Asia	2010-2012	No	Phumthanakorn et al., 2018	Dog	Clinical	Not specified	Other	None
	review_ID1282	45	45	Thailand	Asia	2010-2012	No	Phumthanakorn et al., 2018	Dog	Clinical	Not specified	Other	None
	review_ID1283	45	45	Thailand	Asia	2010-2012	No	Phumthanakorn et al., 2018	Dog	Clinical	Not specified	Other	None
	review_ID1284	45	45	Thailand	Asia	2010-2012	No	Phumthanakorn et al., 2018	Dog	Clinical	Not specified	Other	None
	review_ID1285	45	45	Thailand	Asia	2010-2012	No	Phumthanakorn et al., 2018	Dog	Clinical	Not specified	Other	None
	review_ID1286	45	45	Thailand	Asia	2010-2012	No	Phumthanakorn et al., 2018	Dog	Clinical	Not specified	Other	None
	review_ID1287	45	45	Thailand	Asia	2010-2012	No	Phumthanakorn et al., 2018	Dog	Clinical	Not specified	Other	None
	review_ID1288	45	45	Thailand	Asia	2010-2012	No	Phumthanakorn et al., 2018	Dog	Clinical	Not specified	Other	None
	review_ID1289	45	45	Thailand	Asia	2010-2012	No	Phumthanakorn et al., 2018	Dog	Clinical	Not specified	Other	None
	review_ID1290	45	45	Thailand	Asia	2010-2012	No	Phumthanakorn et al., 2018	Dog	Clinical	Not specified	Other	None
	review_ID1291	45	45	Thailand	Asia	2010-2012	No	Phumthanakorn et al., 2018	Dog	Clinical	Not specified	Other	None
	review_ID1292	45	45	Thailand	Asia	2010-2012	No	Phumthanakorn et al., 2018	Dog	Clinical	Not specified	Other	None
	review_ID1293	45	45	Thailand	Asia	2010-2012	No	Phumthanakorn et al., 2018	Dog	Clinical	Not specified	Other	None
	review_ID1294	45	45	Thailand	Asia	2010-2012	No	Phumthanakorn et al., 2018	Dog	Clinical	Not specified	Other	None
	review_ID1295	45	45	Thailand	Asia	2010-2012	No	Phumthanakorn et al., 2018	Dog	Clinical	Not specified	Other	None
	review_ID1296	45	45	Thailand	Asia	2010-2012	No	Phumthanakorn et al., 2018	Dog	Clinical	Not specified	Other	None
AP84	review_ID1297	181		Thailand	Asia	2010-2012	No	Phumthanakorn et al., 2018	Dog	Clinical	Not specified	Other	None
AP64	review_ID1298	181		Thailand	Asia	2010-2012	No	Phumthanakorn et al., 2018	Dog	Clinical	Not specified	Other	None
AI14	review_ID1299	181		Thailand	Asia	2010-2012	No	Phumthanakorn et al., 2018	Dog	Clinical	Not specified	Other	None
AQ45	review_ID1300	181		Thailand	Asia	2010-2012	No	Phumthanakorn et al., 2018	Dog	Clinical	Not specified	Other	None
AK9	review_ID1301	112	121	Thailand	Asia	2010-2012	No	Phumthanakorn et al., 2018	Dog	Clinical	Not specified	Other	None
A16	review_ID1302	112	121	Thailand	Asia	2010-2012	No	Phumthanakorn et al., 2018	Dog	Clinical	Not specified	Other	None
AI46	review_ID1303	112	121	Thailand	Asia	2010-2012	No	Phumthanakorn et al., 2018	Dog	Clinical	Not specified	Other	None
AK5	review_ID1304	112	121	Thailand	Asia	2010-2012	No	Phumthanakorn et al., 2018	Dog	Clinical	Not specified	Other	None
AJ1	review_ID1305	112	121	Thailand	Asia	2010-2012	No	Phumthanakorn et al., 2018	Dog	Clinical	Not specified	Other	None
AH22	review_ID1306	183	17	Thailand	Asia	2010-2012	No	Phumthanakorn et al., 2018	Dog	Clinical	Not specified	Other	None
AQ17	review_ID1307	183	17	Thailand	Asia	2010-2012	No	Phumthanakorn et al., 2018	Dog	Clinical	Not specified	Other	None
	review_ID1308	183	17	Thailand	Asia	2010-2012	No	Phumthanakorn et al., 2018	Dog	Clinical	Not specified	Other	None
AM35	review_ID1309	182	182	Thailand	Asia	2010-2012	No	Phumthanakorn et al., 2018	Dog	Clinical	Not specified	Other	None
AM21	review_ID1310	182	182	Thailand	Asia	2010-2012	No	Phumthanakorn et al., 2018	Dog	Clinical	Not specified	Other	None
AM6	review_ID1311	182	182	Thailand	Asia	2010-2012	No	Phumthanakorn et al., 2018	Dog	Clinical	Not specified	Other	None
	review_ID1312	121	121	Thailand	Asia	2010-2012	No	Phumthanakorn et al., 2018	Dog	Clinical	Not specified	Other	None
	review_ID1313	111	121	Thailand	Asia	2010-2012	No	Phumthanakorn et al., 2018	Dog	Clinical	Not specified	Other	None
	review_ID1314	185	45	Thailand	Asia	2010-2012	No	Phumthanakorn et al., 2018	Dog	Clinical	Not specified	Other	None
	review_ID1315	169	71	Thailand	Asia	2010-2012	No	Phumthanakorn et al., 2018	Dog	Clinical	Not specified	Other	None
AE1	review_ID1316	178	566	Thailand	Asia	2010-2012	No	Phumthanakorn et al., 2018	Dog	Clinical	Not specified	Other	None
VB58	review_ID1317	45	45	Thailand	Asia	2010-2012	No	Phumthanakorn et al., 2018	Human	Colonization	Nose	Colonization	None
VB71	review_ID1318	45	45	Thailand	Asia	2010-2012	No	Phumthanakorn et al., 2018	Human	Colonization	Nose	Colonization	None
VB4	review_ID1319	45	45	Thailand	Asia	2010-2012	No	Phumthanakorn et al., 2018	Human	Colonization	Nose	Colonization	None
VB31	review_ID1320	45	45	Thailand	Asia	2010-2012	No	Phumthanakorn et al., 2018	Human	Colonization	Nose	Colonization	None
VA8	review_ID1321	45	45	Thailand	Asia	2010-2012	No	Phumthanakorn et al., 2018	Human	Colonization	Nose	Colonization	None
VB88	review_ID1322	45	45	Thailand	Asia	2010-2012	No	Phumthanakorn et al., 2018	Human	Colonization	Nose	Colonization	None
AP20	review_ID1323	181		Thailand	Asia	2010-2012	No	Phumthanakorn et al., 2018	Human	Colonization	Nose	Colonization	None
VB98	review_ID1324	181		Thailand	Asia	2010-2012	No	Phumthanakorn et al., 2018	Human	Colonization	Nose	Colonization	None
VA82	review_ID1325	181		Thailand	Asia	2010-2012	No	Phumthanakorn et al., 2018	Human	Colonization	Nose	Colonization	None
VB45	review_ID1326	181		Thailand	Asia	2010-2012	No	Phumthanakorn et al., 2018	Human	Colonization	Nose	Colonization	None
AQ30	review_ID1327	183	17	Thailand	Asia	2010-2012	No	Phumthanakorn et al., 2018	Human	Colonization	Nose	Colonization	None
AQ25	review_ID1328	183	17	Thailand	Asia	2010-2012	No	Phumthanakorn et al., 2018	Human	Colonization	Nose	Colonization	None
VA26	review_ID1329	112	121	Thailand	Asia	2010-2012	No	Phumthanakorn et al., 2018	Human	Colonization	Nose	Colonization	None
VB16	review_ID1330	112	121	Thailand	Asia	2010-2012	No	Phumthanakorn et al., 2018	Human	Colonization	Nose	Colonization	None
	review_ID1331	113	45	Thailand	Asia	2010-2012	No	Phumthanakorn et al., 2018	Human	Colonization	Nose	Colonization	None
	review_ID1332	115		Thailand	Asia	2010-2012	No	Phumthanakorn et al., 2018	Human	Colonization	Nose	Colonization	None
	review_ID1333	110		Thailand	Asia	2010-2012	No	Phumthanakorn et al., 2018	Human	Colonization	Nose	Colonization	None
VA77	review_ID1334	178	566	Thailand	Asia	2010-2012	No	Phumthanakorn et al., 2018	Human	Colonization	Nose	Colonization	None
SW2F4O3	review_ID1335	45	45	Thailand	Asia	2013	No	Phumthanakorn et al., 2018	Environment	Environment	Clinic	Environment	None
SW1F401	review_ID1336	45	45	Thailand	Asia	2013	No	Phumthanakorn et al., 2018	Environment	Environment	Clinic	Environment	None
SW2PB1	review_ID1337	45	45	Thailand	Asia	2013	No	Phumthanakorn et al., 2018	Environment	Environment	Clinic	Environment	None
G1TB1	review_ID1338	45	45	Thailand	Asia	2013	No	Phumthanakorn et al., 2018	Environment	Environment	Clinic	Environment	None
G1ICB1	review_ID1339	45	45	Thailand	Asia	2013	No	Phumthanakorn et al., 2018	Environment	Environment	Clinic	Environment	None
	review_ID1340	45	45	Thailand	Asia	2013	No	Phumthanakorn et al., 2018	Environment	Environment	Clinic	Environment	None
	review_ID1341	45	45	Thailand	Asia	2013	No	Phumthanakorn et al., 2018	Environment	Environment	Clinic	Environment	None
	review_ID1342	45	45	Thailand	Asia	2013	No	Phumthanakorn et al., 2018	Environment	Environment	Clinic	Environment	None
	review_ID1343	45	45	Thailand	Asia	2013	No	Phumthanakorn et al., 2018	Environment	Environment	Clinic	Environment	None
	review_ID1344	45	45	Thailand	Asia	2013	No	Phumthanakorn et al., 2018	Environment	Environment	Clinic	Environment	None
	review_ID1345	45	45	Thailand	Asia	2013	No	Phumthanakorn et al., 2018	Environment	Environment	Clinic	Environment	None
	review_ID1346	45	45	Thailand	Asia	2013	No	Phumthanakorn et al., 2018	Environment	Environment	Clinic	Environment	None
	review_ID1347	45	45	Thailand	Asia	2013	No	Phumthanakorn et al., 2018	Environment	Environment	Clinic	Environment	None
	review_ID1348	45	45	Thailand	Asia	2013	No	Phumthanakorn et al., 2018	Environment	Environment	Clinic	Environment	None
	review_ID1349	45	45	Thailand	Asia	2013	No	Phumthanakorn et al., 2018	Environment	Environment	Clinic	Environment	None
	review_ID1350	45	45	Thailand	Asia	2013	No	Phumthanakorn et al., 2018	Environment	Environment	Clinic	Environment	None
	review_ID1351	45	45	Thailand	Asia	2013	No	Phumthanakorn et al., 2018	Environment	Environment	Clinic	Environment	None
	review_ID1352	45	45	Thailand	Asia	2013	No	Phumthanakorn et al., 2018	Environment	Environment	Clinic	Environment	None
	review_ID1353	45	45	Thailand	Asia	2013	No	Phumthanakorn et al., 2018	Environment	Environment	Clinic	Environment	None
	review_ID1354	45	45	Thailand	Asia	2013	No	Phumthanakorn et al., 2018	Environment	Environment	Clinic	Environment	None
	review_ID1355	45	45	Thailand	Asia	2013	No	Phumthanakorn et al., 2018	Environment	Environment	Clinic	Environment	None
	review_ID1356	45	45	Thailand	Asia	2013	No	Phumthanakorn et al., 2018	Environment	Environment	Clinic	Environment	None
	review_ID1357	45	45	Thailand	Asia	2013	No	Phumthanakorn et al., 2018	Environment	Environment	Clinic	Environment	None
	review_ID1358	45	45	Thailand	Asia	2013	No	Phumthanakorn et al., 2018	Environment	Environment	Clinic	Environment	None
	review_ID1359	45	45	Thailand	Asia	2013	No	Phumthanakorn et al., 2018	Environment	Environment	Clinic	Environment	None
	review_ID1360	45	45	Thailand	Asia	2013	No	Phumthanakorn et al., 2018	Environment	Environment	Clinic	Environment	None
P2F3B3	review_ID1361	182	182	Thailand	Asia	2013	No	Phumthanakorn et al., 2018	Environment	Environment	Clinic	Environment	None
P1F4B3	review_ID1362	182	182	Thailand	Asia	2013	No	Phumthanakorn et al., 2018	Environment	Environment	Clinic	Environment	None
P1F4B2	review_ID1363	182	182	Thailand	Asia	2013	No	Phumthanakorn et al., 2018	Environment	Environment	Clinic	Environment	None
P1F4B1	review_ID1364	182	182	Thailand	Asia	2013	No	Phumthanakorn et al., 2018	Environment	Environment	Clinic	Environment	None
	review_ID1365	496	121	Thailand	Asia	2013	No	Phumthanakorn et al., 2018	Environment	Environment	Clinic	Environment	None
	review_ID1366	496	121	Thailand	Asia	2013	No	Phumthanakorn et al., 2018	Environment	Environment	Clinic	Environment	None
50	review_ID1367	68	68	USA	North America	2008-2010	No	Videla et al., 2018	Dog	Clinical	Not specified	Other	Disk diffusion	R	R	R	R	R	S	R										R													R
26	review_ID1368	363	363	South Korea	Asia	2013-2014		Han et al., 2018	Dog	Colonization	Nose	Colonization	Broth microdilution	R	R	S	S	S	S	S		S	S				R			S								R	R		S
31	review_ID1369	363	363	South Korea	Asia	2013-2014		Han et al., 2018	Dog	Colonization	Nose	Colonization	Broth microdilution	R	R	S	S	R	S	S		S	R				R			S								S	R		S
29	review_ID1370	364		South Korea	Asia	2013-2014		Han et al., 2018	Dog	Colonization	Nose	Colonization	Broth microdilution	R	R	R	R	R	S	R		S	R				R			R								R	R		R
50	review_ID1371	368	757	South Korea	Asia	2013-2014		Han et al., 2018	Dog	Colonization	Nose	Colonization	Broth microdilution	R	S	S	S	S	S	S		S	S				S			S								S	R		S
0	review_ID1372	365	309	South Korea	Asia	2013-2014		Han et al., 2018	Dog	Colonization	Nose	Colonization	Broth microdilution	R	R	S	S	R	S	R		R	R				R			S								R	R		R
78	review_ID1373	365	309	South Korea	Asia	2013-2014		Han et al., 2018	Dog	Colonization	Nose	Colonization	Broth microdilution	R	R	R	S	R	S	R		S	R				R			S								R	R		R
157	review_ID1374	365	309	South Korea	Asia	2013-2014		Han et al., 2018	Dog	Colonization	Nose	Colonization	Broth microdilution	R	R	R	S	R	S	R		R	R				R			S								R	R		R
175	review_ID1375	365	309	South Korea	Asia	2013-2014		Han et al., 2018	Dog	Colonization	Nose	Colonization	Broth microdilution	R	R	R	S	R	S	R		S	R				R			S								R	R		R
76	review_ID1376	370	309	South Korea	Asia	2013-2014		Han et al., 2018	Dog	Colonization	Nose	Colonization	Broth microdilution	R	R	R	R	R	S	R		R	R				R			R								R	R		S
101	review_ID1377	68	68	USA	North America	2008-2010	No	Videla et al., 2018	Dog	Clinical	Not specified	Other	Disk diffusion	R	R	R	R	R	S	R										R													R
133	review_ID1378	371	309	South Korea	Asia	2013-2014		Han et al., 2018	Dog	Colonization	Nose	Colonization	Broth microdilution	R	R	S	R	R	S	R		R	S				R			R								R	R		S
101	review_ID1379	372		South Korea	Asia	2013-2014		Han et al., 2018	Dog	Colonization	Nose	Colonization	Broth microdilution	R	R	R	S	R	S	S		R	R				R			S								R	R		S
86	review_ID1380	54	757	South Korea	Asia	2013-2014		Han et al., 2018	Dog	Colonization	Nose	Colonization	Broth microdilution	R	R	R	S	R	S	S		R	S				R			S								R	R		S
66	review_ID1381	112	121	South Korea	Asia	2013-2014		Han et al., 2018	Dog	Colonization	Nose	Colonization	Broth microdilution	R	R	R	R	R	S	R		S	R				R			R								R	R		R
103	review_ID1382	121	121	South Korea	Asia	2013-2014		Han et al., 2018	Dog	Colonization	Nose	Colonization	Broth microdilution	R	R	S	R	R	R	R		R	S				R			R								R	R		S
149	review_ID1383	309	309	South Korea	Asia	2013-2014		Han et al., 2018	Dog	Colonization	Nose	Colonization	Broth microdilution	R	R	R	R	R	R	S		R	S				R			R								R	R		S
9771	review_ID1384	258	258	Italy	Europe	2013	No	Corro et al., 2018	Dog	Colonization	Vagina	Colonization	Broth microdilution	R	R	S	R		R	R			R	S			S			R											S	S	S			R	S
9776	review_ID1385	71	71	Italy	Europe	2014	Yes	Corro et al., 2018	Dog	Colonization	Vagina	Colonization	Broth microdilution	R	R	R	R		R	R			R	R			S			R											R	R	R			R	S
9775	review_ID1386	71	71	Italy	Europe	2014	Yes	Corro et al., 2018	Dog	Colonization	Vagina	Colonization	Broth microdilution	R	R	R	R		R	R			R	R			S			R											R	R	R			R	R
977/8	review_ID1387	688	71	Italy	Europe	2015-2016	Yes	Corro et al., 2018	Dog	Colonization	Vagina	Colonization	Broth microdilution	R	R	S	R		R	R			R	R			S			R											R	R	R			R	S
9774	review_ID1388	71	71	Italy	Europe	2015-2016	Yes	Corro et al., 2018	Dog	Colonization	Vagina	Colonization	Broth microdilution	R	R	R	R		R	R			R	R			S			R											R	R	R			R	R
9772	review_ID1389	71	71	Italy	Europe	2015-2016	Yes	Corro et al., 2018	Dog	Colonization	Vagina	Colonization	Broth microdilution	R	R	R	R		R	R			R	R			S			R											R	R	R			R	R
9777	review_ID1390	71	71	Italy	Europe	2014	Yes	Corro et al., 2018	Dog	Colonization	Vagina	Colonization	Broth microdilution	R	R	R	R		R	R			R	R			S			R											R	R	R			R	S
9710	review_ID1391	71	71	Italy	Europe	2015-2016	Yes	Corro et al., 2018	Dog	Colonization	Vagina	Colonization	Broth microdilution	R	R	R	R		R	R			R	R			S			R											R	R	R			R	R
9779	review_ID1392	71	71	Italy	Europe	2015-2016	Yes	Corro et al., 2018	Dog	Colonization	Vagina	Colonization	Broth microdilution	R	R	R	R		R	R			R	R			S			R											R	R	R			R	R
9773	review_ID1393	71	71	Italy	Europe	2015-2016	Yes	Corro et al., 2018	Dog	Colonization	Vagina	Colonization	Broth microdilution	R	R	R	R		R	R			R	R			S			R											R	R	R			R	R
97711	review_ID1394	71	71	Italy	Europe	2015-2016	Yes	Corro et al., 2018	Dog	Colonization	Vagina	Colonization	Broth microdilution	R	R	R	R		R	R			S	R			S			R											R	R	R			R	R
58–2016	review_ID1395	772	309	Italy	Europe	2016	Yes	Corro et al., 2018	Dog	Colonization	Vagina	Colonization	Broth microdilution	R	R	R	R		R	R			R	S			R			R											R	S	S			R	R
161–2014	review_ID1396	772	309	Italy	Europe	2014	Yes	Corro et al., 2018	Dog	Colonization	Vagina	Colonization	Broth microdilution	R	R	R	R		R	R			S	S			S			R											S	S	S			R	R
730–2016	review_ID1397	772	309	Italy	Europe	2016	Yes	Corro et al., 2018	Dog	Colonization	Vagina	Colonization	Broth microdilution	R	R	R	R		R	R			R	S			S			R											S	S	S			R	R
730–2014	review_ID1398	772	309	Italy	Europe	2014	Yes	Corro et al., 2018	Dog	Colonization	Vagina	Colonization	Broth microdilution	R	R	R	R		R	R			R	R			R			R											R	R	R			R	R
938–2014	review_ID1399	772	309	Italy	Europe	2014	Yes	Corro et al., 2018	Dog	Colonization	Vagina	Colonization	Broth microdilution	R	R	R	R		R	R			R	R			R			R											R	R	R			R	R
40687	review_ID1400	71	71	France	Europe	2015	Yes	Bergot et al., 2018	Dog	Clinical	Skin	SSTI	Disk diffusion		R	R		S	S					R			R			R	R		R
40701	review_ID1401	71	71	France	Europe	2015	Yes	Bergot et al., 2018	Dog	Clinical	Skin	SSTI	Disk diffusion		R	R		S	S					R			R			R	R		R
41448	review_ID1402	71	71	France	Europe	2015	Yes	Bergot et al., 2018	Dog	Clinical	Skin	SSTI	Disk diffusion		R	S		R	S					R			R			R	R		R
41454	review_ID1403	71	71	France	Europe	2015	Yes	Bergot et al., 2018	Dog	Clinical	Skin	SSTI	Disk diffusion		R	R		S	S					R			R			R	R		R
41974	review_ID1404	71	71	France	Europe	2015	Yes	Bergot et al., 2018	Dog	Clinical	Skin	SSTI	Disk diffusion		R	R		R	S					R			R			R	R		R
41978	review_ID1405	71	71	France	Europe	2015	Yes	Bergot et al., 2018	Dog	Clinical	Skin	SSTI	Disk diffusion		R	S		S	S					R			R			R	R		R
42166	review_ID1406	71	71	France	Europe	2015	Yes	Bergot et al., 2018	Dog	Clinical	Skin	SSTI	Disk diffusion		R	R		R	S					R			R			R	R		R
42187	review_ID1407	71	71	France	Europe	2015	Yes	Bergot et al., 2018	Dog	Clinical	Skin	SSTI	Disk diffusion		R	R		R	S					R			R			R	R		R
42188	review_ID1408	71	71	France	Europe	2015	Yes	Bergot et al., 2018	Dog	Clinical	Skin	SSTI	Disk diffusion		R	S		S	S					R			R			R	R		R
42190	review_ID1409	71	71	France	Europe	2015	Yes	Bergot et al., 2018	Dog	Clinical	Skin	SSTI	Disk diffusion		R	S		R	S					R			R			R	R		R
42203	review_ID1410	71	71	France	Europe	2015	Yes	Bergot et al., 2018	Dog	Clinical	Skin	SSTI	Disk diffusion		R	R		S	S					R			R			S	S		S
42415	review_ID1411	71	71	France	Europe	2015	Yes	Bergot et al., 2018	Dog	Clinical	Skin	SSTI	Disk diffusion		R	R		S	S					R			R			R	R		R
42420	review_ID1412	71	71	France	Europe	2015	Yes	Bergot et al., 2018	Dog	Clinical	Skin	SSTI	Disk diffusion		R	S		R	S					R			R			R	R		R
42439	review_ID1413	71	71	France	Europe	2015	Yes	Bergot et al., 2018	Dog	Clinical	Skin	SSTI	Disk diffusion		R	R		S	S					R			R			R	R		R
42769	review_ID1414	71	71	France	Europe	2016	Yes	Bergot et al., 2018	Dog	Clinical	Skin	SSTI	Disk diffusion		R	R		S	S					R			R			R	R		R
42772	review_ID1415	71	71	France	Europe	2016	Yes	Bergot et al., 2018	Dog	Clinical	Skin	SSTI	Disk diffusion		R	R		S	S					R			R			R	R		R
42781	review_ID1416	71	71	France	Europe	2015	Yes	Bergot et al., 2018	Dog	Clinical	Skin	SSTI	Disk diffusion		R	R		R	S					R			R			R	R		R
42794	review_ID1417	71	71	France	Europe	2015	Yes	Bergot et al., 2018	Dog	Clinical	Skin	SSTI	Disk diffusion		R	S		S	S					R			R			R	R		R
42808	review_ID1418	71	71	France	Europe	2015	Yes	Bergot et al., 2018	Dog	Clinical	Skin	SSTI	Disk diffusion		R	R		R	S					R			R			R	R		R
42810	review_ID1419	71	71	France	Europe	2015	Yes	Bergot et al., 2018	Dog	Clinical	Skin	SSTI	Disk diffusion		R	R		R	R					R			R			R	R		R
42816	review_ID1420	71	71	France	Europe	2015	Yes	Bergot et al., 2018	Dog	Clinical	Skin	SSTI	Disk diffusion		R	R		S	S					R			R			R	R		R
42989	review_ID1421	71	71	France	Europe	2016	Yes	Bergot et al., 2018	Dog	Clinical	Skin	SSTI	Disk diffusion		R	R		R	S					R			R			R	R		R
42997	review_ID1422	71	71	France	Europe	2016	Yes	Bergot et al., 2018	Dog	Clinical	Skin	SSTI	Disk diffusion		R	S		S	S					R			R			R	R		R
43002	review_ID1423	71	71	France	Europe	2016	Yes	Bergot et al., 2018	Dog	Clinical	Skin	SSTI	Disk diffusion		R	S		S	S					R			R			R	R		R
43038	review_ID1424	71	71	France	Europe	2015	Yes	Bergot et al., 2018	Dog	Clinical	Skin	SSTI	Disk diffusion		R	R		S	S					R			R			R	R		R
44061	review_ID1425	71	71	France	Europe	2016	Yes	Bergot et al., 2018	Dog	Clinical	Skin	SSTI	Disk diffusion		R	R		S	S					R			R			R	R		R
44149	review_ID1426	71	71	France	Europe	2016	Yes	Bergot et al., 2018	Dog	Clinical	Skin	SSTI	Disk diffusion		R	R		S	S					R			R			R	R		R
44195	review_ID1427	71	71	France	Europe	2016	Yes	Bergot et al., 2018	Dog	Clinical	Skin	SSTI	Disk diffusion		R	R		S	S					R			R			R	R		R
44214	review_ID1428	71	71	France	Europe	2016	Yes	Bergot et al., 2018	Dog	Clinical	Skin	SSTI	Disk diffusion		R	R		S	S					R			R			R	R		R
44224	review_ID1429	71	71	France	Europe	2016	Yes	Bergot et al., 2018	Dog	Clinical	Skin	SSTI	Disk diffusion		R	R		S	S					R			R			R	R		R
44244	review_ID1430	71	71	France	Europe	2016	Yes	Bergot et al., 2018	Dog	Clinical	Skin	SSTI	Disk diffusion		R	R		S	S					R			R			R	R		R
44252	review_ID1431	71	71	France	Europe	2016	Yes	Bergot et al., 2018	Dog	Clinical	Skin	SSTI	Disk diffusion		R	R		S	S					R			R			R	R		R
44263	review_ID1432	71	71	France	Europe	2016	Yes	Bergot et al., 2018	Dog	Clinical	Skin	SSTI	Disk diffusion		R	R		R	S					S			R			R	R		R
44264	review_ID1433	71	71	France	Europe	2016	Yes	Bergot et al., 2018	Dog	Clinical	Skin	SSTI	Disk diffusion		R	R		R	S					R			R			R	R		R
44407	review_ID1434	71	71	France	Europe	2016	Yes	Bergot et al., 2018	Dog	Clinical	Skin	SSTI	Disk diffusion		R	R		R	R					R			R			R	R		R
44428	review_ID1435	71	71	France	Europe	2016	Yes	Bergot et al., 2018	Dog	Clinical	Skin	SSTI	Disk diffusion		R	R		S	S					R			R			R	R		R
44434	review_ID1436	71	71	France	Europe	2016	Yes	Bergot et al., 2018	Dog	Clinical	Skin	SSTI	Disk diffusion		R	R		R	S					R			R			R	R		R
44665	review_ID1437	71	71	France	Europe	2016	Yes	Bergot et al., 2018	Dog	Clinical	Skin	SSTI	Disk diffusion		R	R		S	S					R			R			S	S		S
44691	review_ID1438	71	71	France	Europe	2016	Yes	Bergot et al., 2018	Dog	Clinical	Skin	SSTI	Disk diffusion		R	R		S	S					R			R			R	R		R
44807	review_ID1439	71	71	France	Europe	2016	Yes	Bergot et al., 2018	Dog	Clinical	Skin	SSTI	Disk diffusion		R	R		S	S					R			R			R	R		R
44812	review_ID1440	71	71	France	Europe	2016	Yes	Bergot et al., 2018	Dog	Clinical	Skin	SSTI	Disk diffusion		R	R		S	S					R			R			R	R		R
44816	review_ID1441	71	71	France	Europe	2016	Yes	Bergot et al., 2018	Dog	Clinical	Skin	SSTI	Disk diffusion		R	R		S	S					R			R			R	R		R
44817	review_ID1442	71	71	France	Europe	2016	Yes	Bergot et al., 2018	Dog	Clinical	Skin	SSTI	Disk diffusion		R	R		S	S					R			R			R	R		R
44826	review_ID1443	71	71	France	Europe	2016	Yes	Bergot et al., 2018	Dog	Clinical	Skin	SSTI	Disk diffusion		R	R		R	S					R			R			R	R		R
45305	review_ID1444	71	71	France	Europe	2016	Yes	Bergot et al., 2018	Dog	Clinical	Skin	SSTI	Disk diffusion		R	R		S	S					R			R			R	R		R
45316	review_ID1445	71	71	France	Europe	2016	Yes	Bergot et al., 2018	Dog	Clinical	Skin	SSTI	Disk diffusion		R	R		R	S					R			R			R	R		R
45331	review_ID1446	71	71	France	Europe	2016	Yes	Bergot et al., 2018	Dog	Clinical	Skin	SSTI	Disk diffusion		R	S		S	S					R			R			R	R		R
45665	review_ID1447	71	71	France	Europe	2017	Yes	Bergot et al., 2018	Dog	Clinical	Skin	SSTI	Disk diffusion		R	R		S	S					R			R			R	R		R
41415	review_ID1448	258	258	France	Europe	2015	Yes	Bergot et al., 2018	Dog	Clinical	Skin	SSTI	Disk diffusion		R	S		R	S					S			R			R	R		S
41443	review_ID1449	551	551	France	Europe	2015	Yes	Bergot et al., 2018	Dog	Clinical	Skin	SSTI	Disk diffusion		R	R		R	S					R			R			R	R		R
41457	review_ID1450	261	258	France	Europe	2015	Yes	Bergot et al., 2018	Dog	Clinical	Skin	SSTI	Disk diffusion		R	S		R	S					S			R			R	R		R
41463	review_ID1451	342	277	France	Europe	2015	Yes	Bergot et al., 2018	Dog	Clinical	Skin	SSTI	Disk diffusion		R	S		R	S					S			R			R	R		R
41980	review_ID1452	339	551	France	Europe	2015	Yes	Bergot et al., 2018	Dog	Clinical	Skin	SSTI	Disk diffusion		R	S		S	S					R			R			R	R		S
41982	review_ID1453	342	277	France	Europe	2015	Yes	Bergot et al., 2018	Dog	Clinical	Skin	SSTI	Disk diffusion		R	S		R	S					S			R			R	R		S
41989	review_ID1454	496	121	France	Europe	2015	Yes	Bergot et al., 2018	Dog	Clinical	Skin	SSTI	Disk diffusion		R	R		R	R					R			R			R	R		R
41996	review_ID1455	450	551	France	Europe	2015	Yes	Bergot et al., 2018	Dog	Clinical	Skin	SSTI	Disk diffusion		R	R		R	S					R			R			R	R		R
42001	review_ID1456	496	121	France	Europe	2015	Yes	Bergot et al., 2018	Dog	Clinical	Skin	SSTI	Disk diffusion		R	R		R	R					R			R			R	R		R
42194	review_ID1457	294		France	Europe	2015	Yes	Bergot et al., 2018	Dog	Clinical	Skin	SSTI	Disk diffusion		R	S		S	R					S			R			R	R		R
42748	review_ID1458	85	45	France	Europe	2015	Yes	Bergot et al., 2018	Dog	Clinical	Skin	SSTI	Disk diffusion		R	R		R	R					R			R			S	S		S
42749	review_ID1459	496	121	France	Europe	2015	Yes	Bergot et al., 2018	Dog	Clinical	Skin	SSTI	Disk diffusion		R	S		R	R					R			R			R	R		S
42779	review_ID1460	496	121	France	Europe	2015	Yes	Bergot et al., 2018	Dog	Clinical	Skin	SSTI	Disk diffusion		R	R		R	R					R			R			R	R		R
42780	review_ID1461	496	121	France	Europe	2015	Yes	Bergot et al., 2018	Dog	Clinical	Skin	SSTI	Disk diffusion		R	R		R	R					R			R			R	R		R
42798	review_ID1462	414	258	France	Europe	2015	Yes	Bergot et al., 2018	Dog	Clinical	Skin	SSTI	Disk diffusion		R	S		R	S					S			R			R	R		S
42800	review_ID1463	298	757	France	Europe	2015	Yes	Bergot et al., 2018	Dog	Clinical	Skin	SSTI	Disk diffusion		R	R		R	S					S			R			R	R		R
42809	review_ID1464	85	45	France	Europe	2015	Yes	Bergot et al., 2018	Dog	Clinical	Skin	SSTI	Disk diffusion		R	R		R	R					R			R			R	R		R
42843	review_ID1465	258	258	France	Europe	2016	Yes	Bergot et al., 2018	Dog	Clinical	Skin	SSTI	Disk diffusion		R	S		R	S					S			R			S	S		S
43000	review_ID1466	496	121	France	Europe	2016	Yes	Bergot et al., 2018	Dog	Clinical	Skin	SSTI	Disk diffusion		R	S		R	R					R			R			R	R		R
44194	review_ID1467	496	121	France	Europe	2016	Yes	Bergot et al., 2018	Dog	Clinical	Skin	SSTI	Disk diffusion		R	R		R	R					R			R			R	R		R
44209	review_ID1468	261	258	France	Europe	2016	Yes	Bergot et al., 2018	Dog	Clinical	Skin	SSTI	Disk diffusion		R	S		R	S					S			R			R	R		R
44212	review_ID1469	496	121	France	Europe	2016	Yes	Bergot et al., 2018	Dog	Clinical	Skin	SSTI	Disk diffusion		R	R		R	R					R			R			R	R		R
44251	review_ID1470	85	45	France	Europe	2016	Yes	Bergot et al., 2018	Dog	Clinical	Skin	SSTI	Disk diffusion		R	R		R	R					R			R			R	R		R
44325	review_ID1471	181		France	Europe	2016	Yes	Bergot et al., 2018	Dog	Clinical	Skin	SSTI	Disk diffusion		R	R		R	S					R			R			R	R		R
44395	review_ID1472	258	258	France	Europe	2016	Yes	Bergot et al., 2018	Dog	Clinical	Skin	SSTI	Disk diffusion		R	S		R	S					S			R			R	R		R
44396	review_ID1473	496	121	France	Europe	2016	Yes	Bergot et al., 2018	Dog	Clinical	Skin	SSTI	Disk diffusion		R	R		R	R					R			R			R	R		R
44417	review_ID1474	294		France	Europe	2016	Yes	Bergot et al., 2018	Dog	Clinical	Skin	SSTI	Disk diffusion		R	S		S	R					S			R			R	R		R
44440	review_ID1475	258	258	France	Europe	2016	Yes	Bergot et al., 2018	Dog	Clinical	Skin	SSTI	Disk diffusion		R	S		R	S					S			R			S	S		S
44666	review_ID1476	258	258	France	Europe	2016	Yes	Bergot et al., 2018	Dog	Clinical	Skin	SSTI	Disk diffusion		R	S		R	S					S			R			R	R		R
44804	review_ID1477	261	258	France	Europe	2016	Yes	Bergot et al., 2018	Dog	Clinical	Skin	SSTI	Disk diffusion		R	S		R	S					S			R			R	R		R
44805	review_ID1478	136	45	France	Europe	2016	Yes	Bergot et al., 2018	Dog	Clinical	Skin	SSTI	Disk diffusion		R	S		R	S					R			R			S	S		S
32774	review_ID1479	71	71	France	Europe	2012	No	Bergot et al., 2018	Dog	Clinical	Skin	SSTI	Disk diffusion		R	R		S	R					R			R			R	R		R
32790	review_ID1480	71	71	France	Europe	2012	No	Bergot et al., 2018	Dog	Clinical	Skin	SSTI	Disk diffusion		R	R		R	S					R			R			R	R		R
32798	review_ID1481	71	71	France	Europe	2012	No	Bergot et al., 2018	Dog	Clinical	Abscess	SSTI	Disk diffusion		R	R		R	S					R			R			R	R		R
32802	review_ID1482	71	71	France	Europe	2012	No	Bergot et al., 2018	Dog	Clinical	Skin	SSTI	Disk diffusion		R	R		S	S					R			R			R	R		R
32812	review_ID1483	71	71	France	Europe	2012	No	Bergot et al., 2018	Dog	Clinical	Skin	SSTI	Disk diffusion		R	R		R	R					R			R			R	R		R
32813	review_ID1484	71	71	France	Europe	2012	No	Bergot et al., 2018	Dog	Clinical	Wound	Wound	Disk diffusion		R	R		S	S					R			R			S	S		S
32959	review_ID1485	71	71	France	Europe	2012	No	Bergot et al., 2018	Dog	Clinical	Skin	SSTI	Disk diffusion		R	R		S	S					R			R			R	R		R
32980	review_ID1486	71	71	France	Europe	2012	No	Bergot et al., 2018	Dog	Clinical	Skin	SSTI	Disk diffusion		R	R		R	S					R			R			R	R		R
32981	review_ID1487	71	71	France	Europe	2012	No	Bergot et al., 2018	Dog	Clinical	Skin	SSTI	Disk diffusion		R	R		R	S					R			R			R	R		R
32982	review_ID1488	71	71	France	Europe	2012	No	Bergot et al., 2018	Dog	Clinical	Skin	SSTI	Disk diffusion		R	R		S	S					R			R			R	R		R
32987	review_ID1489	71	71	France	Europe	2012	No	Bergot et al., 2018	Dog	Clinical	Skin	SSTI	Disk diffusion		R	R		S	S					R			R			R	R		R
32994	review_ID1490	71	71	France	Europe	2012	No	Bergot et al., 2018	Dog	Clinical	Skin	SSTI	Disk diffusion		R	S		S	R					R			R			R	R		R
32996	review_ID1491	71	71	France	Europe	2012	No	Bergot et al., 2018	Dog	Clinical	Skin	SSTI	Disk diffusion		R	R		R	S					R			R			R	R		R
32999	review_ID1492	71	71	France	Europe	2012	No	Bergot et al., 2018	Dog	Clinical	Skin	SSTI	Disk diffusion		R	R		R	S					R			R			R	R		R
33002	review_ID1493	71	71	France	Europe	2012	No	Bergot et al., 2018	Dog	Clinical	Skin	SSTI	Disk diffusion		R	S		S	S					R			R			R	R		R
33003	review_ID1494	71	71	France	Europe	2012	No	Bergot et al., 2018	Dog	Clinical	Skin	SSTI	Disk diffusion		R	R		S	S					R			R			R	R		R
33006	review_ID1495	71	71	France	Europe	2012	No	Bergot et al., 2018	Dog	Clinical	Skin	SSTI	Disk diffusion		R	R		R	S					R			R			R	R		R
33007	review_ID1496	71	71	France	Europe	2012	No	Bergot et al., 2018	Dog	Clinical	Skin	SSTI	Disk diffusion		R	R		S	S					R			R			R	R		R
33013	review_ID1497	71	71	France	Europe	2012	No	Bergot et al., 2018	Dog	Clinical	Skin	SSTI	Disk diffusion		R	S		S	S					R			R			R	R		R
33019	review_ID1498	71	71	France	Europe	2012	No	Bergot et al., 2018	Dog	Clinical	Skin	SSTI	Disk diffusion		R	R		S	S					R			R			R	R		R
33598	review_ID1499	71	71	France	Europe	2012	No	Bergot et al., 2018	Dog	Clinical	Skin	SSTI	Disk diffusion		R	R		S	S					R			R			R	R		R
33601	review_ID1500	71	71	France	Europe	2012	No	Bergot et al., 2018	Dog	Clinical	Skin	SSTI	Disk diffusion		R	R		S	S					R			R			R	R		R
33626	review_ID1501	71	71	France	Europe	2013	No	Bergot et al., 2018	Dog	Clinical	Skin	SSTI	Disk diffusion		R	R		S	S					R			R			R	R		R
33637	review_ID1502	71	71	France	Europe	2013	No	Bergot et al., 2018	Dog	Clinical	Skin	SSTI	Disk diffusion		R	R		S	S					R			R			R	R		R
33638	review_ID1503	71	71	France	Europe	2013	No	Bergot et al., 2018	Dog	Clinical	Pyoderma	SSTI	Disk diffusion		R	R		R	S					R			R			R	R		R
33640	review_ID1504	71	71	France	Europe	2013	No	Bergot et al., 2018	Dog	Clinical	Pyoderma	SSTI	Disk diffusion		R	R		S	S					R			R			R	R		R
33646	review_ID1505	71	71	France	Europe	2013	No	Bergot et al., 2018	Dog	Clinical	Abscess	SSTI	Disk diffusion		R	R		R	S					R			R			R	R		R
33666	review_ID1506	71	71	France	Europe	2013	No	Bergot et al., 2018	Dog	Clinical	Pyoderma	SSTI	Disk diffusion		R	R		S	S					R			R			R	R		R
33667	review_ID1507	71	71	France	Europe	2013	No	Bergot et al., 2018	Dog	Clinical	Skin	SSTI	Disk diffusion		R	R		R	R					R			R			R	R		R
33669	review_ID1508	71	71	France	Europe	2013	No	Bergot et al., 2018	Dog	Clinical	Pyoderma	SSTI	Disk diffusion		R	R		R	R					R			R			R	R		R
33727	review_ID1509	71	71	France	Europe	2013	No	Bergot et al., 2018	Dog	Clinical	Wound	Wound	Disk diffusion		R	R		S	S					R			R			R	R		R
33999	review_ID1510	71	71	France	Europe	2013	No	Bergot et al., 2018	Dog	Clinical	Skin	SSTI	Disk diffusion		R	R		R	S					R			R			R	R		R
34000	review_ID1511	71	71	France	Europe	2013	No	Bergot et al., 2018	Dog	Clinical	Skin	SSTI	Disk diffusion		R	R		S	S					R			R			R	R		R
34006	review_ID1512	71	71	France	Europe	2013	No	Bergot et al., 2018	Dog	Clinical	Pyoderma	SSTI	Disk diffusion		R	R		S	S					R			R			R	R		R
34019	review_ID1513	71	71	France	Europe	2013	No	Bergot et al., 2018	Dog	Clinical	Skin	SSTI	Disk diffusion		R	R		R	S					R			R			R	R		R
34027	review_ID1514	71	71	France	Europe	2013	No	Bergot et al., 2018	Dog	Clinical	Pyoderma	SSTI	Disk diffusion		R	R		R	R					R			R			R	R		R
34034	review_ID1515	71	71	France	Europe	2013	No	Bergot et al., 2018	Dog	Clinical	Pyoderma	SSTI	Disk diffusion		R	S		R	S					S			R			R	R		S
35668	review_ID1516	71	71	France	Europe	2013	No	Bergot et al., 2018	Dog	Clinical	Skin	SSTI	Disk diffusion		R	R		S	S					R			R			R	R		R
35669	review_ID1517	71	71	France	Europe	2013	No	Bergot et al., 2018	Dog	Clinical	Skin	SSTI	Disk diffusion		R	R		S	S					R			R			R	R		R
35678	review_ID1518	71	71	France	Europe	2013	No	Bergot et al., 2018	Dog	Clinical	Skin	SSTI	Disk diffusion		R	R		S	R					R			R			R	R		R
35681	review_ID1519	71	71	France	Europe	2013	No	Bergot et al., 2018	Dog	Clinical	Skin	SSTI	Disk diffusion		R	R		S	S					R			R			R	R		R
35686	review_ID1520	71	71	France	Europe	2013	No	Bergot et al., 2018	Dog	Clinical	Skin	SSTI	Disk diffusion		R	R		S	S					R			R			S	S		S
35693	review_ID1521	71	71	France	Europe	2013	No	Bergot et al., 2018	Dog	Clinical	Skin	SSTI	Disk diffusion		R	R		R	R					R			R			R	R		R
35696	review_ID1522	71	71	France	Europe	2013	No	Bergot et al., 2018	Dog	Clinical	Skin	SSTI	Disk diffusion		R	R		S	S					R			R			R	R		R
35697	review_ID1523	71	71	France	Europe	2013	No	Bergot et al., 2018	Dog	Clinical	Skin	SSTI	Disk diffusion		R	R		R	S					R			R			R	R		R
35704	review_ID1524	71	71	France	Europe	2013	No	Bergot et al., 2018	Dog	Clinical	Skin	SSTI	Disk diffusion		R	R		S	S					R			R			R	R		R
35709	review_ID1525	71	71	France	Europe	2013	No	Bergot et al., 2018	Dog	Clinical	Skin	SSTI	Disk diffusion		R	R		S	S					R			R			R	R		R
35715	review_ID1526	71	71	France	Europe	2013	No	Bergot et al., 2018	Dog	Clinical	Skin	SSTI	Disk diffusion		R	R		S	S					R			R			R	R		R
35717	review_ID1527	71	71	France	Europe	2013	No	Bergot et al., 2018	Dog	Clinical	Skin	SSTI	Disk diffusion		R	R		R	S					R			R			R	R		R
35720	review_ID1528	71	71	France	Europe	2013	No	Bergot et al., 2018	Dog	Clinical	Skin	SSTI	Disk diffusion		R	R		S	R					R			R			R	R		R
35726	review_ID1529	71	71	France	Europe	2013	No	Bergot et al., 2018	Dog	Clinical	Skin	SSTI	Disk diffusion		R	R		S	S					R			R			R	R		R
35729	review_ID1530	71	71	France	Europe	2013	No	Bergot et al., 2018	Dog	Clinical	Skin	SSTI	Disk diffusion		R	R		S	R					R			R			R	R		R
35736	review_ID1531	71	71	France	Europe	2013	No	Bergot et al., 2018	Dog	Clinical	Skin	SSTI	Disk diffusion		R	R		R	S					R			R			R	R		R
35737	review_ID1532	71	71	France	Europe	2013	No	Bergot et al., 2018	Dog	Clinical	Skin	SSTI	Disk diffusion		R	S		S	S					R			R			R	R		R
35738	review_ID1533	71	71	France	Europe	2013	No	Bergot et al., 2018	Dog	Clinical	Skin	SSTI	Disk diffusion		R	R		S	S					R			R			R	R		R
35746	review_ID1534	71	71	France	Europe	2013	No	Bergot et al., 2018	Dog	Clinical	Skin	SSTI	Disk diffusion		R	R		R	S					R			R			R	R		R
35749	review_ID1535	71	71	France	Europe	2013	No	Bergot et al., 2018	Dog	Clinical	Skin	SSTI	Disk diffusion		R	R		S	S					R			R			S	S		S
35752	review_ID1536	71	71	France	Europe	2013	No	Bergot et al., 2018	Dog	Clinical	Skin	SSTI	Disk diffusion		R	R		R	S					R			R			R	R		R
35760	review_ID1537	71	71	France	Europe	2013	No	Bergot et al., 2018	Dog	Clinical	Skin	SSTI	Disk diffusion		R	R		S	R					R			R			R	R		R
35770	review_ID1538	71	71	France	Europe	2013	No	Bergot et al., 2018	Dog	Clinical	Skin	SSTI	Disk diffusion		R	R		R	S					R			R			R	R		R
35776	review_ID1539	71	71	France	Europe	2013	No	Bergot et al., 2018	Dog	Clinical	Skin	SSTI	Disk diffusion		R	R		S	S					R			R			R	R		R
35782	review_ID1540	71	71	France	Europe	2013	No	Bergot et al., 2018	Dog	Clinical	Skin	SSTI	Disk diffusion		R	R		S	S					R			R			R	R		R
32997	review_ID1541	414	258	France	Europe	2012	No	Bergot et al., 2018	Dog	Clinical	Skin	SSTI	Disk diffusion		R	S		R	S					S			R			R	R		S
33018	review_ID1542	45	45	France	Europe	2012	No	Bergot et al., 2018	Dog	Clinical	Skin	SSTI	Disk diffusion		R	R		R	R					R			R			R	R		R
33587	review_ID1543	258	258	France	Europe	2013	No	Bergot et al., 2018	Dog	Clinical	Skin	SSTI	Disk diffusion		R	R		R	S					S			R			R	R		R
33605	review_ID1544	68	68	France	Europe	2012	No	Bergot et al., 2018	Dog	Clinical	Wound	Wound	Disk diffusion		R	R		R	S					R			R			R	R		R
33644	review_ID1545	414	258	France	Europe	2013	No	Bergot et al., 2018	Dog	Clinical	Pyoderma	SSTI	Disk diffusion		R	S		R	S					S			R			R	R		R
33647	review_ID1546	261	258	France	Europe	2013	No	Bergot et al., 2018	Dog	Clinical	Pyoderma	SSTI	Disk diffusion		R	S		R	S					S			R			R	R		S
33654	review_ID1547	261	258	France	Europe	2013	No	Bergot et al., 2018	Dog	Clinical	Skin	SSTI	Disk diffusion		R	S		R	S					S			R			R	R		S
33655	review_ID1548	261	258	France	Europe	2013	No	Bergot et al., 2018	Dog	Clinical	Pyoderma	SSTI	Disk diffusion		R	S		R	S					S			R			R	R		S
33664	review_ID1549	414	258	France	Europe	2013	No	Bergot et al., 2018	Dog	Clinical	Pyoderma	SSTI	Disk diffusion		R	S		R	S					S			R			R	R		R
35680	review_ID1550	261	258	France	Europe	2013	No	Bergot et al., 2018	Dog	Clinical	Skin	SSTI	Disk diffusion		R	S		R	S					S			R			R	R		R
35688	review_ID1551	85	45	France	Europe	2013	No	Bergot et al., 2018	Dog	Clinical	Skin	SSTI	Disk diffusion		R	R		R	R					R			R			R	R		R
35690	review_ID1552	420	757	France	Europe	2013	No	Bergot et al., 2018	Dog	Clinical	Skin	SSTI	Disk diffusion		R	R		R	S					R			R			R	R		R
35699	review_ID1553	261	258	France	Europe	2013	No	Bergot et al., 2018	Dog	Clinical	Skin	SSTI	Disk diffusion		R	S		R	S					S			R			R	R		S
35700	review_ID1554	419	258	France	Europe	2013	No	Bergot et al., 2018	Dog	Clinical	Skin	SSTI	Disk diffusion		R	S		R	S					S			R			R	R		R
35703	review_ID1555	196	196	France	Europe	2013	No	Bergot et al., 2018	Dog	Clinical	Skin	SSTI	Disk diffusion		R	R		R	S					R			R			R	R		S
35707	review_ID1556	425	258	France	Europe	2013	No	Bergot et al., 2018	Dog	Clinical	Skin	SSTI	Disk diffusion		R	S		R	S					S			R			R	R		R
35708	review_ID1557	421		France	Europe	2013	No	Bergot et al., 2018	Dog	Clinical	Skin	SSTI	Disk diffusion		R	S		S	R					S			R			R	R		R
35711	review_ID1558	45	45	France	Europe	2013	No	Bergot et al., 2018	Dog	Clinical	Skin	SSTI	Disk diffusion		R	R		R	R					R			R			R	R		R
35718	review_ID1559	414	258	France	Europe	2013	No	Bergot et al., 2018	Dog	Clinical	Skin	SSTI	Disk diffusion		R	S		R	S					S			R			R	R		R
35727	review_ID1560	410	71	France	Europe	2013	No	Bergot et al., 2018	Dog	Clinical	Skin	SSTI	Disk diffusion		R	R		R	S					R			R			R	R		R
35731	review_ID1561	294		France	Europe	2013	No	Bergot et al., 2018	Dog	Clinical	Skin	SSTI	Disk diffusion		R	S		S	R					S			R			R	R		R
35748	review_ID1562	294		France	Europe	2013	No	Bergot et al., 2018	Dog	Clinical	Skin	SSTI	Disk diffusion		R	S		S	R					S			R			R	R		R
35751	review_ID1563	406		France	Europe	2013	No	Bergot et al., 2018	Dog	Clinical	Skin	SSTI	Disk diffusion		R	S		S	S					S			S			S	S		S
35753	review_ID1564	413	258	France	Europe	2013	No	Bergot et al., 2018	Dog	Clinical	Skin	SSTI	Disk diffusion		R	S		R	S					S			S			S	S		S
35768	review_ID1565	415	277	France	Europe	2013	No	Bergot et al., 2018	Dog	Clinical	Skin	SSTI	Disk diffusion		R	S		S	S					S			S			S	S		S
35771	review_ID1566	408	71	France	Europe	2013	No	Bergot et al., 2018	Dog	Clinical	Skin	SSTI	Disk diffusion		R	R		R	S					R			R			R	R		R
35773	review_ID1567	416	258	France	Europe	2013	No	Bergot et al., 2018	Dog	Clinical	Skin	SSTI	Disk diffusion		R	S		S	S					S			R			R	R		S
35774	review_ID1568	424		France	Europe	2013	No	Bergot et al., 2018	Dog	Clinical	Skin	SSTI	Disk diffusion		R	S		R	R					S			R			R	R		R
35783	review_ID1569	181		France	Europe	2013	No	Bergot et al., 2018	Dog	Clinical	Skin	SSTI	Disk diffusion		R	R		R	S					R			R			R	R		R
35850	review_ID1570	261	258	France	Europe	2014	Yes	Bergot et al., 2018	Dog	Clinical	Skin	SSTI	Disk diffusion		R	S		R	S					R			R			R	R		R
35853	review_ID1571	261	258	France	Europe	2013	No	Bergot et al., 2018	Dog	Clinical	Skin	SSTI	Disk diffusion		R	S		R	S					S			R			S	S		S
35952	review_ID1572	407		France	Europe	2013	No	Bergot et al., 2018	Dog	Clinical	Skin	SSTI	Disk diffusion		R	S		S	S					S			S			S	S		R
35957	review_ID1573	261	258	France	Europe	2013	No	Bergot et al., 2018	Dog	Clinical	Skin	SSTI	Disk diffusion		R	S		R	S					S			R			R	R		S
229	review_ID1574	71	71	Italy	Europe	2011-2014		Ventrella et al., 2017	Dog	Clinical	Not specified	Other	Disk diffusion			S	R			R		R	R
239	review_ID1575	258	258	Italy	Europe	2011-2014		Ventrella et al., 2017	Dog	Clinical	Not specified	Other	Disk diffusion			S	R			R		S	R
244	review_ID1576	258	258	Italy	Europe	2011-2014		Ventrella et al., 2017	Dog	Clinical	Not specified	Other	Disk diffusion			S	R			R		S	R
246	review_ID1577	261	258	Italy	Europe	2011-2014		Ventrella et al., 2017	Dog	Clinical	Not specified	Other	Disk diffusion			S	R			R		S	R
248	review_ID1578	261	258	Italy	Europe	2011-2014		Ventrella et al., 2017	Dog	Clinical	Not specified	Other	Disk diffusion			S	S			R		R	S
250	review_ID1579	71	71	Italy	Europe	2011-2014		Ventrella et al., 2017	Dog	Clinical	Not specified	Other	Disk diffusion			S	R			R		R	S
252	review_ID1580	71	71	Italy	Europe	2011-2014		Ventrella et al., 2017	Dog	Clinical	Not specified	Other	Disk diffusion			S	R			R		R	S
253	review_ID1581	71	71	Italy	Europe	2011-2014		Ventrella et al., 2017	Dog	Clinical	Not specified	Other	Disk diffusion			S	R			R		R	R
258	review_ID1582	477		Italy	Europe	2011-2014		Ventrella et al., 2017	Dog	Clinical	Not specified	Other	Disk diffusion			S	R			R		S	R
260	review_ID1583	71	71	Italy	Europe	2011-2014		Ventrella et al., 2017	Dog	Clinical	Not specified	Other	Disk diffusion			S	R			R		R	R
263	review_ID1584	71	71	Italy	Europe	2011-2014		Ventrella et al., 2017	Dog	Clinical	Not specified	Other	Disk diffusion			S	R			R		R	R
265	review_ID1585	71	71	Italy	Europe	2011-2014		Ventrella et al., 2017	Dog	Clinical	Not specified	Other	Disk diffusion			S	R			R		R	S
267	review_ID1586	410	71	Italy	Europe	2011-2014		Ventrella et al., 2017	Dog	Clinical	Not specified	Other	Disk diffusion			S	R			R		R	S
268	review_ID1587	410	71	Italy	Europe	2011-2014		Ventrella et al., 2017	Dog	Clinical	Not specified	Other	Disk diffusion			S	R			R		S	S
269	review_ID1588	410	71	Italy	Europe	2011-2014		Ventrella et al., 2017	Dog	Clinical	Not specified	Other	Disk diffusion			S	R			R		R	R
272	review_ID1589	410	71	Italy	Europe	2011-2014		Ventrella et al., 2017	Dog	Clinical	Not specified	Other	Disk diffusion			S	R			R		R	S
273	review_ID1590	290	258	Italy	Europe	2011-2014		Ventrella et al., 2017	Dog	Clinical	Not specified	Other	Disk diffusion			S	R			R		S	S
279	review_ID1591	71	71	Italy	Europe	2011-2014		Ventrella et al., 2017	Dog	Clinical	Not specified	Other	Disk diffusion			S	R			R		R	S
280	review_ID1592	71	71	Italy	Europe	2011-2014		Ventrella et al., 2017	Dog	Clinical	Not specified	Other	Disk diffusion			R	R			R		R	R
283	review_ID1593	71	71	Italy	Europe	2011-2014		Ventrella et al., 2017	Dog	Clinical	Not specified	Other	Disk diffusion			S	R			R		R	R
286	review_ID1594	258	258	Italy	Europe	2011-2014		Ventrella et al., 2017	Dog	Clinical	Not specified	Other	Disk diffusion			S	R			R		S	S
523/07	review_ID1595	71	71	Poland	Europe	2007-2016		Kizerwetter-Świda et al., 2017	Dog	Clinical	Skin	SSTI	None
460/07	review_ID1596	71	71	Poland	Europe	2007-2016		Kizerwetter-Świda et al., 2017	Dog	Clinical	UTI	UTI	None
637/07	review_ID1597	71	71	Poland	Europe	2007-2016		Kizerwetter-Świda et al., 2017	Dog	Clinical	UTI	UTI	None
1071/07	review_ID1598	71	71	Poland	Europe	2007-2016		Kizerwetter-Świda et al., 2017	Dog	Clinical	Skin	SSTI	None
1716/07	review_ID1599	71	71	Poland	Europe	2007-2016		Kizerwetter-Świda et al., 2017	Dog	Clinical	Wound	Wound	None
1143/09	review_ID1600	71	71	Poland	Europe	2007-2016		Kizerwetter-Świda et al., 2017	Dog	Clinical	Oral cavity	Other	None
1443/09	review_ID1601	71	71	Poland	Europe	2007-2016		Kizerwetter-Świda et al., 2017	Dog	Clinical	Skin	SSTI	None
1750/09	review_ID1602	71	71	Poland	Europe	2007-2016		Kizerwetter-Świda et al., 2017	Dog	Clinical	Ear	Otitis	None
2477/09	review_ID1603	71	71	Poland	Europe	2007-2016		Kizerwetter-Świda et al., 2017	Dog	Clinical	Skin	SSTI	None
2985/09	review_ID1604	71	71	Poland	Europe	2007-2016		Kizerwetter-Świda et al., 2017	Dog	Clinical	Skin	SSTI	None
3033/09	review_ID1605	71	71	Poland	Europe	2007-2016		Kizerwetter-Świda et al., 2017	Dog	Clinical	Skin	SSTI	None
87/10	review_ID1606	71	71	Poland	Europe	2007-2016		Kizerwetter-Świda et al., 2017	Dog	Clinical	Skin	SSTI	None
182/10	review_ID1607	71	71	Poland	Europe	2007-2016		Kizerwetter-Świda et al., 2017	Dog	Clinical	Skin	SSTI	None
937/10	review_ID1608	71	71	Poland	Europe	2007-2016		Kizerwetter-Świda et al., 2017	Dog	Clinical	Wound	Wound	None
1030/10	review_ID1609	71	71	Poland	Europe	2007-2016		Kizerwetter-Świda et al., 2017	Dog	Clinical	UTI	UTI	None
2311/10	review_ID1610	71	71	Poland	Europe	2007-2016		Kizerwetter-Świda et al., 2017	Dog	Clinical	UTI	UTI	None
2481/10	review_ID1611	71	71	Poland	Europe	2007-2016		Kizerwetter-Świda et al., 2017	Dog	Clinical	UTI	UTI	None
279/11	review_ID1612	71	71	Poland	Europe	2007-2016		Kizerwetter-Świda et al., 2017	Dog	Clinical	Not specified	Other	None
293/11	review_ID1613	71	71	Poland	Europe	2007-2016		Kizerwetter-Świda et al., 2017	Dog	Clinical	Skin	SSTI	None
300/11	review_ID1614	71	71	Poland	Europe	2007-2016		Kizerwetter-Świda et al., 2017	Dog	Clinical	Skin	SSTI	None
590/11	review_ID1615	71	71	Poland	Europe	2007-2016		Kizerwetter-Świda et al., 2017	Dog	Clinical	Ear	Otitis	None
1034/11	review_ID1616	258	258	Poland	Europe	2007-2016		Kizerwetter-Świda et al., 2017	Dog	Clinical	Not specified	Other	None
1941/11	review_ID1617	71	71	Poland	Europe	2007-2016		Kizerwetter-Świda et al., 2017	Dog	Clinical	Wound	Wound	None
975/12	review_ID1618	71	71	Poland	Europe	2007-2016		Kizerwetter-Świda et al., 2017	Dog	Clinical	Ear	Otitis	None
1297/12	review_ID1619	71	71	Poland	Europe	2007-2016		Kizerwetter-Świda et al., 2017	Dog	Clinical	UTI	UTI	None
1869/12	review_ID1620	71	71	Poland	Europe	2007-2016		Kizerwetter-Świda et al., 2017	Dog	Clinical	Skin	SSTI	None
43/13	review_ID1621	85	45	Poland	Europe	2007-2016		Kizerwetter-Świda et al., 2017	Dog	Clinical	Skin	SSTI	None
231/13	review_ID1622	71	71	Poland	Europe	2007-2016		Kizerwetter-Świda et al., 2017	Dog	Clinical	UTI	UTI	None
464/13	review_ID1623	71	71	Poland	Europe	2007-2016		Kizerwetter-Świda et al., 2017	Dog	Clinical	UTI	UTI	None
722/13	review_ID1624	71	71	Poland	Europe	2007-2016		Kizerwetter-Świda et al., 2017	Dog	Clinical	Eye	Other	None
813/13	review_ID1625	71	71	Poland	Europe	2007-2016		Kizerwetter-Świda et al., 2017	Dog	Clinical	Wound	Wound	None
857/13	review_ID1626	680	71	Poland	Europe	2007-2016		Kizerwetter-Świda et al., 2017	Dog	Clinical	Wound	Wound	None
899/13	review_ID1627	71	71	Poland	Europe	2007-2016		Kizerwetter-Świda et al., 2017	Dog	Clinical	Skin	SSTI	None
320/15	review_ID1628	71	71	Poland	Europe	2007-2016		Kizerwetter-Świda et al., 2017	Dog	Clinical	Ear	Otitis	None
354/15	review_ID1629	551	551	Poland	Europe	2007-2016		Kizerwetter-Świda et al., 2017	Dog	Clinical	Wound	Wound	None
578/15	review_ID1630	551	551	Poland	Europe	2007-2016		Kizerwetter-Świda et al., 2017	Dog	Clinical	Skin	SSTI	None
36/16	review_ID1631	551	551	Poland	Europe	2007-2016		Kizerwetter-Świda et al., 2017	Dog	Clinical	Ear	Otitis	None
232/16	review_ID1632	551	551	Poland	Europe	2007-2016		Kizerwetter-Świda et al., 2017	Dog	Clinical	Oral cavity	Other	None
417/16	review_ID1633	71	71	Poland	Europe	2007-2016		Kizerwetter-Świda et al., 2017	Dog	Clinical	Skin	SSTI	None
597/16	review_ID1634	771		Poland	Europe	2007-2016		Kizerwetter-Świda et al., 2017	Dog	Clinical	Vagina	Other	None
598/16	review_ID1635	551	551	Poland	Europe	2007-2016		Kizerwetter-Świda et al., 2017	Dog	Clinical	Ear	Otitis	None
630/16	review_ID1636	551	551	Poland	Europe	2007-2016		Kizerwetter-Świda et al., 2017	Dog	Clinical	Skin	SSTI	None
SNU10P12	review_ID1637	568	566	Korea	Asia	2011-2015		Kang et al., 2017	Dog	Clinical	Pyoderma	SSTI	Disk diffusion
SNU11P4	review_ID1638	578	566	Korea	Asia	2011-2015		Kang et al., 2017	Dog	Clinical	Pyoderma	SSTI	Disk diffusion
SNU11P5	review_ID1639	584	566	Korea	Asia	2011-2015		Kang et al., 2017	Dog	Clinical	Pyoderma	SSTI	Disk diffusion
SNU12P5	review_ID1640	584	566	Korea	Asia	2011-2015		Kang et al., 2017	Dog	Clinical	Pyoderma	SSTI	Disk diffusion
SNU12P8	review_ID1641	584	566	Korea	Asia	2011-2015		Kang et al., 2017	Dog	Clinical	Ear	Otitis	Disk diffusion
SNU12P9	review_ID1642	584	566	Korea	Asia	2011-2015		Kang et al., 2017	Dog	Clinical	Pyoderma	SSTI	Disk diffusion
SNU12P13	review_ID1643	588	566	Korea	Asia	2011-2015		Kang et al., 2017	Dog	Clinical	Pyoderma	SSTI	Disk diffusion
SNU12P14	review_ID1644	584	566	Korea	Asia	2011-2015		Kang et al., 2017	Dog	Clinical	Ear	Otitis	Disk diffusion
SNU13P4	review_ID1645	566	566	Korea	Asia	2011-2015		Kang et al., 2017	Dog	Clinical	Pyoderma	SSTI	Disk diffusion
SNU13P18	review_ID1646	568	566	Korea	Asia	2011-2015		Kang et al., 2017	Dog	Clinical	Ear	Otitis	Disk diffusion
SNU14P7	review_ID1647	584	566	Korea	Asia	2011-2015		Kang et al., 2017	Dog	Clinical	Ear	Otitis	Disk diffusion
SNU14P10	review_ID1648	566	566	Korea	Asia	2011-2015		Kang et al., 2017	Dog	Clinical	Ear	Otitis	Disk diffusion
SNU15P41	review_ID1649	692	566	Korea	Asia	2011-2015		Kang et al., 2017	Dog	Clinical	Pyoderma	SSTI	Disk diffusion
SNU15P45	review_ID1650	712	566	Korea	Asia	2011-2015		Kang et al., 2017	Dog	Clinical	Pyoderma	SSTI	Disk diffusion
SNU10P15	review_ID1651	575	566	Korea	Asia	2011-2015		Kang et al., 2017	Dog	Clinical	Pyoderma	SSTI	Disk diffusion
SNU10P16	review_ID1652	565	757	Korea	Asia	2011-2015		Kang et al., 2017	Dog	Clinical	Pyoderma	SSTI	Disk diffusion
SNU11P2	review_ID1653	68	68	Korea	Asia	2011-2015		Kang et al., 2017	Dog	Clinical	Pyoderma	SSTI	Disk diffusion
SNU11P18	review_ID1654	565	757	Korea	Asia	2011-2015		Kang et al., 2017	Dog	Clinical	Pyoderma	SSTI	Disk diffusion
SNU12P18	review_ID1655	124	309	Korea	Asia	2011-2015		Kang et al., 2017	Dog	Clinical	Pyoderma	SSTI	Disk diffusion
SNU13P7	review_ID1656	370	309	Korea	Asia	2011-2015		Kang et al., 2017	Dog	Clinical	Ear	Otitis	Disk diffusion
SNU13P8	review_ID1657	54	757	Korea	Asia	2011-2015		Kang et al., 2017	Dog	Clinical	Ear	Otitis	Disk diffusion
SNU13P14	review_ID1658	370	309	Korea	Asia	2011-2015		Kang et al., 2017	Dog	Clinical	Ear	Otitis	Disk diffusion
SNU14P36	review_ID1659	677	309	Korea	Asia	2011-2015		Kang et al., 2017	Dog	Clinical	Ear	Otitis	Disk diffusion
SNU15P34	review_ID1660	17	17	Korea	Asia	2011-2015		Kang et al., 2017	Dog	Clinical	Pyoderma	SSTI	Disk diffusion
SNU10P2	review_ID1661	71	71	Korea	Asia	2011-2015		Kang et al., 2017	Dog	Clinical	Pyoderma	SSTI	Disk diffusion
SNU10P3	review_ID1662	362		Korea	Asia	2011-2015		Kang et al., 2017	Dog	Clinical	Pyoderma	SSTI	Disk diffusion
SNU10P5	review_ID1663	580		Korea	Asia	2011-2015		Kang et al., 2017	Dog	Clinical	Ear	Otitis	Disk diffusion
SNU10P6	review_ID1664	581		Korea	Asia	2011-2015		Kang et al., 2017	Dog	Clinical	Pyoderma	SSTI	Disk diffusion
SNU10P13	review_ID1665	573	309	Korea	Asia	2011-2015		Kang et al., 2017	Dog	Clinical	Pyoderma	SSTI	Disk diffusion
SNU10P14	review_ID1666	574	121	Korea	Asia	2011-2015		Kang et al., 2017	Dog	Clinical	Pyoderma	SSTI	Disk diffusion
SNU11P6	review_ID1667	121	121	Korea	Asia	2011-2015		Kang et al., 2017	Dog	Clinical	Pyoderma	SSTI	Disk diffusion
SNU11P9	review_ID1668	123	71	Korea	Asia	2011-2015		Kang et al., 2017	Dog	Clinical	Ear	Otitis	Disk diffusion
SNU11P10	review_ID1669	195	71	Korea	Asia	2011-2015		Kang et al., 2017	Dog	Clinical	Ear	Otitis	Disk diffusion
SNU11P11	review_ID1670	422	45	Korea	Asia	2011-2015		Kang et al., 2017	Dog	Clinical	Pyoderma	SSTI	Disk diffusion
SNU11P14	review_ID1671	365	309	Korea	Asia	2011-2015		Kang et al., 2017	Dog	Clinical	Pyoderma	SSTI	Disk diffusion
SNU11P17	review_ID1672	362		Korea	Asia	2011-2015		Kang et al., 2017	Dog	Clinical	Pyoderma	SSTI	Disk diffusion
SNU11P19	review_ID1673	369	258	Korea	Asia	2011-2015		Kang et al., 2017	Dog	Clinical	Pyoderma	SSTI	Disk diffusion
SNU12P2	review_ID1674	586		Korea	Asia	2011-2015		Kang et al., 2017	Dog	Clinical	Pyoderma	SSTI	Disk diffusion
SNU12P3	review_ID1675	365	309	Korea	Asia	2011-2015		Kang et al., 2017	Dog	Clinical	Pyoderma	SSTI	Disk diffusion
SNU12P6	review_ID1676	587		Korea	Asia	2011-2015		Kang et al., 2017	Dog	Clinical	Pyoderma	SSTI	Disk diffusion
SNU12P7	review_ID1677	585	121	Korea	Asia	2011-2015		Kang et al., 2017	Dog	Clinical	Pyoderma	SSTI	Disk diffusion
SNU12P11	review_ID1678	365	309	Korea	Asia	2011-2015		Kang et al., 2017	Dog	Clinical	Pyoderma	SSTI	Disk diffusion
SNU12P12	review_ID1679	365	309	Korea	Asia	2011-2015		Kang et al., 2017	Dog	Clinical	Pyoderma	SSTI	Disk diffusion
SNU12P19	review_ID1680	71	71	Korea	Asia	2011-2015		Kang et al., 2017	Dog	Clinical	Pyoderma	SSTI	Disk diffusion
SNU13P1	review_ID1681	563		Korea	Asia	2011-2015		Kang et al., 2017	Dog	Clinical	Ear	Otitis	Disk diffusion
SNU13P5	review_ID1682	567		Korea	Asia	2011-2015		Kang et al., 2017	Dog	Clinical	Pyoderma	SSTI	Disk diffusion
SNU13P12	review_ID1683	45	45	Korea	Asia	2011-2015		Kang et al., 2017	Dog	Clinical	Pyoderma	SSTI	Disk diffusion
SNU14P12	review_ID1684	361		Korea	Asia	2011-2015		Kang et al., 2017	Dog	Clinical	Pyoderma	SSTI	Disk diffusion
SNU14P13	review_ID1685	45	45	Korea	Asia	2011-2015		Kang et al., 2017	Dog	Clinical	Pyoderma	SSTI	Disk diffusion
SNU14P18	review_ID1686	674		Korea	Asia	2011-2015		Kang et al., 2017	Dog	Clinical	Ear	Otitis	Disk diffusion
SNU14P24	review_ID1687	585	121	Korea	Asia	2011-2015		Kang et al., 2017	Dog	Clinical	Pyoderma	SSTI	Disk diffusion
SNU14P30	review_ID1688	365	309	Korea	Asia	2011-2015		Kang et al., 2017	Dog	Clinical	Ear	Otitis	Disk diffusion
SNU14P31	review_ID1689	581		Korea	Asia	2011-2015		Kang et al., 2017	Dog	Clinical	Pyoderma	SSTI	Disk diffusion
SNU15P20	review_ID1690	708		Korea	Asia	2011-2015		Kang et al., 2017	Dog	Clinical	Pyoderma	SSTI	Disk diffusion
SNU15P21	review_ID1691	474		Korea	Asia	2011-2015		Kang et al., 2017	Dog	Clinical	Pyoderma	SSTI	Disk diffusion
SNU15P32	review_ID1692	710	566	Korea	Asia	2011-2015		Kang et al., 2017	Dog	Clinical	Pyoderma	SSTI	Disk diffusion
SNU15P37	review_ID1693	361		Korea	Asia	2011-2015		Kang et al., 2017	Dog	Clinical	Pyoderma	SSTI	Disk diffusion
SNU15P39	review_ID1694	85	45	Korea	Asia	2011-2015		Kang et al., 2017	Dog	Clinical	Pyoderma	SSTI	Disk diffusion
SNU15P42	review_ID1695	369	258	Korea	Asia	2011-2015		Kang et al., 2017	Dog	Clinical	Pyoderma	SSTI	Disk diffusion
SNU15P43	review_ID1696	563		Korea	Asia	2011-2015		Kang et al., 2017	Dog	Clinical	Pyoderma	SSTI	Disk diffusion
P-842	review_ID1697	628	309	Finland	Europe	2014	Yes	Gronthal et al., 2017	Dog	Clinical	Wound	Wound	Disk diffusion	R		S	R	R		R				S						R																	S
P-137	review_ID1698	258	258	Finland	Europe	2010	No	Gronthal et al., 2017	Dog	Clinical	Wound	Wound	Disk diffusion	R		S	R	R		R				S						R
P-230	review_ID1699	21		Finland	Europe	2011	No	Gronthal et al., 2017	Dog	Clinical	Skin	SSTI	Disk diffusion	R			S	S		S										S
P-480	review_ID1700	71	71	Finland	Europe	2012	No	Gronthal et al., 2017	Dog	Clinical	Not specified	Other	Disk diffusion	R		R	R	S		R				R						R																	S
P-185	review_ID1701	71	71	Finland	Europe	2011	No	Gronthal et al., 2017	Dog	Clinical	Not specified	Other	Disk diffusion	R			R	R		R										R
P-180	review_ID1702	71	71	Finland	Europe	2011	No	Gronthal et al., 2017	Dog	Clinical	Skin	SSTI	Disk diffusion	R			R	R		R										R
P-21	review_ID1703	71	71	Finland	Europe	2010	No	Gronthal et al., 2017	Dog	Clinical	Wound	Wound	Disk diffusion	R			R	R		R										R
P-911	review_ID1704	71	71	Finland	Europe	2014	Yes	Gronthal et al., 2017	Dog	Clinical	Wound	Wound	Disk diffusion	R		R	R	S		R				R						R																	S
P-61	review_ID1705	475	309	Finland	Europe	2010	No	Gronthal et al., 2017	Dog	Clinical	Wound	Wound	Disk diffusion	R		S	S	S		S				S						S
P-495	review_ID1706	404	757	Finland	Europe	2012	No	Gronthal et al., 2017	Dog	Clinical	Wound	Wound	Disk diffusion	R		S	R	R		R				R						R																	S
P-859	review_ID1707	621		Finland	Europe	2014	Yes	Gronthal et al., 2017	Dog	Clinical	Wound	Wound	Disk diffusion	R		S	R	R		S				S						R																	S
P-886	review_ID1708	305		Finland	Europe	2014	Yes	Gronthal et al., 2017	Dog	Clinical	Not specified	Other	Disk diffusion	R		S	S	S		S				S						S																	S
P-971	review_ID1709	638	258	Finland	Europe	2014	Yes	Gronthal et al., 2017	Dog	Clinical	Not specified	Other	Disk diffusion	R		S	R	S		S				S						R																	S
P-826	review_ID1710	621		Finland	Europe	2014	Yes	Gronthal et al., 2017	Dog	Clinical	Not specified	Other	Disk diffusion	R		S	R	R		R				S						R																	S
P-583	review_ID1711	498	258	Finland	Europe	2013	No	Gronthal et al., 2017	Dog	Clinical	Wound	Wound	Disk diffusion	R		S	S	S		S				S						S
P-604	review_ID1712	561		Finland	Europe	2013	No	Gronthal et al., 2017	Dog	Clinical	Wound	Wound	Disk diffusion	R		S	R	S		S				S						R
P-767	review_ID1713	633	68	Finland	Europe	2013	No	Gronthal et al., 2017	Dog	Clinical	UTI	UTI	Disk diffusion	R			S	S		S										S
P-724	review_ID1714	71	71	Finland	Europe	2013	No	Gronthal et al., 2017	Dog	Clinical	Wound	Wound	Disk diffusion	R		R	R	R		R				R						R																	S
P-727	review_ID1715	71	71	Finland	Europe	2013	No	Gronthal et al., 2017	Dog	Clinical	Not specified	Other	Disk diffusion	R		R	R	R		R				R						R																	S
P-263	review_ID1716	639	258	Finland	Europe	2011	No	Gronthal et al., 2017	Not specified/Other	Clinical	Wound	Wound	Disk diffusion	R			R	R		R										R
P-78	review_ID1717	634	196	Finland	Europe	2010	No	Gronthal et al., 2017	Dog	Clinical	Wound	Wound	Disk diffusion	R		R	R	R		S				S						R
P-374	review_ID1718	150	757	Finland	Europe	2012	No	Gronthal et al., 2017	Dog	Clinical	Not specified	Other	Disk diffusion	R		S	S	R		S				R						S																	S
P-639	review_ID1719	298	757	Finland	Europe	2013	No	Gronthal et al., 2017	Dog	Clinical	Not specified	Other	Disk diffusion	R		R	R	R		R				S						R																	S
P-273	review_ID1720	152	757	Finland	Europe	2011	No	Gronthal et al., 2017	Dog	Clinical	Wound	Wound	Disk diffusion	R			R	R		S										R
P-250	review_ID1721	71	71	Finland	Europe	2011	No	Gronthal et al., 2017	Dog	Clinical	Not specified	Other	Disk diffusion	R		R	R	R		R				R						R
P-943	review_ID1722	71	71	Finland	Europe	2014	Yes	Gronthal et al., 2017	Dog	Clinical	Wound	Wound	Disk diffusion	R		R	R	R		R				S						R																	R
P-324	review_ID1723	71	71	Finland	Europe	2011	No	Gronthal et al., 2017	Dog	Clinical	Not specified	Other	Disk diffusion	R		R	R	R		R				R						R																	S
P-74	review_ID1724	71	71	Finland	Europe	2010	No	Gronthal et al., 2017	Dog	Clinical	Wound	Wound	Disk diffusion	R		R	R	R		R				R						R
P-198	review_ID1725	71	71	Finland	Europe	2011	No	Gronthal et al., 2017	Dog	Clinical	Not specified	Other	Disk diffusion	R		R	R	R		R				R						R
152	review_ID1726	180	71	USA	North America	2008-2010	No	Videla et al., 2018	Dog	Clinical	Not specified	Other	Disk diffusion	R	R	R	R	R	S	R										R													R
152	review_ID1727	373		South Korea	Asia	2013-2014		Han et al., 2018	Dog	Colonization	Nose	Colonization	Broth microdilution	R	R	S	R	R	R	S		S	S				S			R								R	R		S
P-853	review_ID1728	71	71	Finland	Europe	2014	Yes	Gronthal et al., 2017	Dog	Clinical	Not specified	Other	Disk diffusion	R		R	R	S		R				R						R																	S
P-854	review_ID1729	71	71	Finland	Europe	2014	Yes	Gronthal et al., 2017	Dog	Clinical	Not specified	Other	Disk diffusion	R		R	R	S		R				R						R																	S
P-527	review_ID1730	71	71	Finland	Europe	2012	No	Gronthal et al., 2017	Dog	Clinical	Wound	Wound	Disk diffusion	R		R	R	R		R				R						R																	S
P-778	review_ID1731	71	71	Finland	Europe	2013	No	Gronthal et al., 2017	Dog	Clinical	Not specified	Other	Disk diffusion	R		R	R	S		R				R						R																	S
P-467	review_ID1732	71	71	Finland	Europe	2012	No	Gronthal et al., 2017	Dog	Clinical	Not specified	Other	Disk diffusion	R		R	R	S		R				R						R																	S
P-967	review_ID1733	258	258	Finland	Europe	2014	Yes	Gronthal et al., 2017	Dog	Clinical	Not specified	Other	Disk diffusion	R		S	S	S		R				S						S																	S
P-916	review_ID1734	636		Finland	Europe	2014	Yes	Gronthal et al., 2017	Dog	Clinical	Wound	Wound	Disk diffusion	R		S	R	R		R				S						R																	S
P-831	review_ID1735	258	258	Finland	Europe	2014	Yes	Gronthal et al., 2017	Dog	Clinical	Wound	Wound	Disk diffusion	R		S	R	R		R				S						R																	S
P-825	review_ID1736	621		Finland	Europe	2014	Yes	Gronthal et al., 2017	Dog	Clinical	Not specified	Other	Disk diffusion	R		S	R	R		S				S						R																	S
P-855	review_ID1737	635		Finland	Europe	2014	Yes	Gronthal et al., 2017	Dog	Clinical	Wound	Wound	Disk diffusion	R			S	S		S										S
P-354	review_ID1738	626		Finland	Europe	2011	No	Gronthal et al., 2017	Dog	Clinical	Wound	Wound	Disk diffusion	R		S	R	R		S				S						R
P-455	review_ID1739	592		Finland	Europe	2012	No	Gronthal et al., 2017	Dog	Clinical	Wound	Wound	Disk diffusion	R		S	R	S		R				S						R																	S
P-570	review_ID1740	561		Finland	Europe	2012	No	Gronthal et al., 2017	Dog	Clinical	Wound	Wound	Disk diffusion	R		S	R	S		S				S						R																	S
P-570	review_ID1741	561		Finland	Europe	2012	No	Gronthal et al., 2017	Dog	Clinical	Wound	Wound	Disk diffusion	R		S	R	S		S				S						R																	S
P-824	review_ID1742	642	757	Finland	Europe	2014	Yes	Gronthal et al., 2017	Dog	Clinical	Wound	Wound	Disk diffusion	R		R	R	R		R				R						R																	S
P-740	review_ID1743	630	277	Finland	Europe	2013	No	Gronthal et al., 2017	Dog	Clinical	Wound	Wound	Disk diffusion	R		S	R	R		R				S						R
P-738	review_ID1744	629	2090	Finland	Europe	2013	No	Gronthal et al., 2017	Dog	Clinical	Wound	Wound	Disk diffusion	R		S	R	R		R				S						R
P-330	review_ID1745	640		Finland	Europe	2011	No	Gronthal et al., 2017	Dog	Clinical	Not specified	Other	Disk diffusion	R		S	R	R		R				S						R																	S
P-550	review_ID1746	413	258	Finland	Europe	2012	No	Gronthal et al., 2017	Dog	Clinical	Not specified	Other	Disk diffusion	R		S	R	R		R				S						R																	S
P-426	review_ID1747	41		Finland	Europe	2012	No	Gronthal et al., 2017	Dog	Clinical	Skin	SSTI	Disk diffusion	R		S	R	S		S				S						R																	S
P-900	review_ID1748	342	277	Finland	Europe	2014	Yes	Gronthal et al., 2017	Dog	Clinical	Not specified	Other	Disk diffusion	R		S	R	R		S				S						R																	S
P-872	review_ID1749	183	17	Finland	Europe	2014	Yes	Gronthal et al., 2017	Dog	Clinical	Wound	Wound	Disk diffusion	R		S	R	R		R				R						R																	S
P-594	review_ID1750	627	45	Finland	Europe	2013	No	Gronthal et al., 2017	Dog	Clinical	Wound	Wound	Disk diffusion	R			S	S		S										R
P-893	review_ID1751	258	258	Finland	Europe	2014	Yes	Gronthal et al., 2017	Dog	Clinical	Not specified	Other	Disk diffusion	R		S	R	R		R				R						R																	S
P-773	review_ID1752	71	71	Finland	Europe	2013	No	Gronthal et al., 2017	Dog	Clinical	Wound	Wound	Disk diffusion	R		R	R	S		R				R						R																	S
P-893	review_ID1753	258	258	Finland	Europe	2014	Yes	Gronthal et al., 2017	Dog	Clinical	Not specified	Other	Disk diffusion	R		S	R	R		R				R						R																	S
P-773	review_ID1754	71	71	Finland	Europe	2013	No	Gronthal et al., 2017	Dog	Clinical	Wound	Wound	Disk diffusion	R		R	R	S		R				R						R																	S
P-530	review_ID1755	258	258	Finland	Europe	2012	No	Gronthal et al., 2017	Dog	Clinical	Wound	Wound	Disk diffusion	R		S	S	R		R				S						S																	S
P-541	review_ID1756	415	277	Finland	Europe	2012	No	Gronthal et al., 2017	Dog	Clinical	Wound	Wound	Disk diffusion	R		S	R	R		R				S						R																	S
P-539	review_ID1757	305		Finland	Europe	2012	No	Gronthal et al., 2017	Dog	Clinical	Wound	Wound	Disk diffusion	R		S	S	S		S				S						S																	S
P-454	review_ID1758	621		Finland	Europe	2012	No	Gronthal et al., 2017	Dog	Clinical	Wound	Wound	Disk diffusion	R		S	R	R		S				S						R																	S
P-915	review_ID1759	621		Finland	Europe	2014	Yes	Gronthal et al., 2017	Dog	Clinical	Wound	Wound	Disk diffusion	R		S	R	R		S				S						R
P-970	review_ID1760	621		Finland	Europe	2014	Yes	Gronthal et al., 2017	Dog	Clinical	Wound	Wound	Disk diffusion	R		S	R	R		S				S						R																	S
P-966	review_ID1761	637		Finland	Europe	2014	Yes	Gronthal et al., 2017	Dog	Clinical	Wound	Wound	Disk diffusion	R		S	R	R		S				S						R																	S
P-758	review_ID1762	631	309	Finland	Europe	2013	No	Gronthal et al., 2017	Dog	Clinical	Not specified	Other	Disk diffusion	R		S	S	S		S				S						S																	S
P-764	review_ID1763	632		Finland	Europe	2013	No	Gronthal et al., 2017	Dog	Clinical	Wound	Wound	Disk diffusion	R		S	R	S		S				S						R																	S
P-305	review_ID1764	625	757	Finland	Europe	2011	No	Gronthal et al., 2017	Dog	Clinical	Wound	Wound	Disk diffusion	R		S	R	S		R				S						R
P-950	review_ID1765	631	309	Finland	Europe	2014	Yes	Gronthal et al., 2017	Dog	Clinical	Wound	Wound	Disk diffusion	R		S	R	S		S				S						R																	S
P-781	review_ID1766	403		Finland	Europe	2013	No	Gronthal et al., 2017	Dog	Clinical	Not specified	Other	Disk diffusion	R		S	S	S		S				S						S																	S
P-297	review_ID1767	621		Finland	Europe	2011	No	Gronthal et al., 2017	Dog	Clinical	Wound	Wound	Disk diffusion	R		S	R	R		S				S						R
P-591	review_ID1768	121	121	Finland	Europe	2013	No	Gronthal et al., 2017	Dog	Clinical	Wound	Wound	Disk diffusion	R		R	R	R		R				R						R																	S
P-575	review_ID1769	152	757	Finland	Europe	2013	No	Gronthal et al., 2017	Dog	Clinical	Not specified	Other	Disk diffusion	R		S	S	R		R				S						S																	S
P-933	review_ID1770	305		Finland	Europe	2014	Yes	Gronthal et al., 2017	Dog	Clinical	Wound	Wound	Disk diffusion	R		S	S	S		S				S						S																	S
P-349	review_ID1771	84	757	Finland	Europe	2011	No	Gronthal et al., 2017	Dog	Clinical	Not specified	Other	Disk diffusion	R		S	R	R		S				S						R																	S
P-964	review_ID1772	84	757	Finland	Europe	2014	Yes	Gronthal et al., 2017	Dog	Clinical	Not specified	Other	Disk diffusion	R		S	R	R		S				S						R																	S
P-710	review_ID1773	628	309	Finland	Europe	2013	No	Gronthal et al., 2017	Dog	Clinical	Not specified	Other	Disk diffusion	R		S	S	S		S				S						S
P-102	review_ID1774	621		Finland	Europe	2010	No	Gronthal et al., 2017	Dog	Clinical	Wound	Wound	Disk diffusion	R		S	R	R		S				S						R
P-497	review_ID1775	258	258	Finland	Europe	2012	No	Gronthal et al., 2017	Dog	Clinical	Not specified	Other	Disk diffusion	R		S	R	R		R				S						R																	S
P-926	review_ID1776	498	258	Finland	Europe	2014	Yes	Gronthal et al., 2017	Dog	Clinical	Wound	Wound	Disk diffusion	R		S	S	S		S				S						S																	S
P-952	review_ID1777	263	277	Finland	Europe	2014	Yes	Gronthal et al., 2017	Dog	Clinical	Not specified	Other	Disk diffusion	R		S	S	R		S				S						S																	S
P-960	review_ID1778	621		Finland	Europe	2014	Yes	Gronthal et al., 2017	Dog	Clinical	Not specified	Other	Disk diffusion	R		S	R	R		S				S						R																	S
P-925	review_ID1779	45	45	Finland	Europe	2014	Yes	Gronthal et al., 2017	Dog	Clinical	Wound	Wound	Disk diffusion	R		R	R	R		S				S						R																	R
P-843	review_ID1780	45	45	Finland	Europe	2014	Yes	Gronthal et al., 2017	Dog	Clinical	Not specified	Other	Disk diffusion	R		R	R	R		S				R						R																	S
P-294	review_ID1781	45	45	Finland	Europe	2011	No	Gronthal et al., 2017	Dog	Clinical	Not specified	Other	Disk diffusion	R			R	R		S										R
P-370	review_ID1782	45	45	Finland	Europe	2012	No	Gronthal et al., 2017	Dog	Clinical	Not specified	Other	Disk diffusion	R		R	R	R		S				R						R																	S
P-545	review_ID1783	45	45	Finland	Europe	2012	No	Gronthal et al., 2017	Dog	Clinical	Wound	Wound	Disk diffusion	R		R	R	R		S				R						R																	S
P-833	review_ID1784	402	45	Finland	Europe	2014	Yes	Gronthal et al., 2017	Dog	Clinical	Not specified	Other	Disk diffusion	R		R	R	R		S				R						R																	S
P-860	review_ID1785	45	45	Finland	Europe	2014	Yes	Gronthal et al., 2017	Dog	Clinical	Not specified	Other	Disk diffusion	R		R	R	R		S				R						R																	S
P-448	review_ID1786	45	45	Finland	Europe	2012	No	Gronthal et al., 2017	Dog	Clinical	Wound	Wound	Disk diffusion	R		S	R	R		S				R						R																	S
P-617	review_ID1787	45	45	Finland	Europe	2013	No	Gronthal et al., 2017	Dog	Clinical	Not specified	Other	Disk diffusion	R		R	R	R		S				R						R																	S
5, 8	review_ID1788	45	45	Thailand	Asia	2006-2013	No	Kadlec et al., 2016	Dog	Clinical	Skin	SSTI	Broth microdilution	R	R	R	R	R	R	S				R						R
37	review_ID1789	433	309	Thailand	Asia	2006-2013	No	Kadlec et al., 2016	Cat	Clinical	Skin	SSTI	Broth microdilution	R	R	R	R	R	S	R				R						R
22	review_ID1790	45	45	Thailand	Asia	2006-2013	No	Kadlec et al., 2016	Dog	Clinical	Wound	Wound	Broth microdilution	R	R	R	R	R	S	S				R						R
38	review_ID1791	112	121	Thailand	Asia	2006-2013	No	Kadlec et al., 2016	Dog	Clinical	Skin	SSTI	Broth microdilution	R	R	R	R	R	S	R				R						R
40	review_ID1792	282	45	Thailand	Asia	2006-2013	No	Kadlec et al., 2016	Cat	Clinical	UTI	UTI	Broth microdilution	R	R	S	R	R	R	R				R						R
24729	review_ID1793	71	71	Denmark	Europe	2009	No	Damborg et al., 2016	Dog	Clinical	Wound	Wound	Broth microdilution	R	R	R	R	S	S	S			S	R	R					R												R	R			R	R
24963	review_ID1794	71	71	Denmark	Europe	2009	No	Damborg et al., 2016	Dog	Clinical	Wound	Wound	Broth microdilution	R	R	R	R	S	R	R			S	R	R					R												R	R			R	R
25561	review_ID1795	267		Denmark	Europe	2009	No	Damborg et al., 2016	Dog	Clinical	Nose	Other	Broth microdilution	R	R	S	R	R	S	R			R	S	R					R												R	S			R	S
26012	review_ID1796	268		Denmark	Europe	2009	No	Damborg et al., 2016	Dog	Clinical	Skin	SSTI	Broth microdilution	R	R	S	R	R	S	S			R	S	R					R												R	S			R	S
26071	review_ID1797	269		Denmark	Europe	2010	No	Damborg et al., 2016	Dog	Clinical	Skin	SSTI	Broth microdilution	R	R	S	R	R	S	S			R	S	R					R												R	S			R	S
26461	review_ID1798	270	71	Denmark	Europe	2010	No	Damborg et al., 2016	Dog	Clinical	Wound	Wound	Broth microdilution	R	R	R	R	R	S	S			R	R	R					R												R	R			R	R
26506	review_ID1799	71	71	Denmark	Europe	2010	No	Damborg et al., 2016	Dog	Clinical	Skin	SSTI	Broth microdilution	R	R	R	R	S	S	S			S	R	R					R												R	R			R	R
26893	review_ID1800	271	68	Denmark	Europe	2010	No	Damborg et al., 2016	Dog	Clinical	Ear	Otitis	Broth microdilution	R	R	S	R	R	S	R			R	R	R					R												R	R			R	S
27150	review_ID1801	272	71	Denmark	Europe	2010	No	Damborg et al., 2016	Dog	Clinical	Not specified	Other	Broth microdilution	R	R	R	R	R	S	R			R	R	R					R												R	R			R	R
28522	review_ID1802	284		Denmark	Europe	2011	No	Damborg et al., 2016	Dog	Clinical	Skin	SSTI	Broth microdilution	R	R	I	R	R	R	S			R	R	R					R												R	R			R	S
28612	review_ID1803	71	71	Denmark	Europe	2011	No	Damborg et al., 2016	Dog	Clinical	Skin	SSTI	Broth microdilution	R	R	R	R	R	S	R			R	R	R					R												R	R			R	R
28819	review_ID1804	258	258	Denmark	Europe	2012	No	Damborg et al., 2016	Dog	Clinical	Skin	SSTI	Broth microdilution	R	R	S	R	R	S	R			R	S	R					R												R	S			R	S
29063	review_ID1805	71	71	Denmark	Europe	2012	No	Damborg et al., 2016	Dog	Clinical	Skin	SSTI	Broth microdilution	R	R	R	R	S	S	R			S	R	R					R												R	R			R	R
29237	review_ID1806	45	45	Denmark	Europe	2012	No	Damborg et al., 2016	Dog	Clinical	Ear	Otitis	Broth microdilution	R	R	R	R	R	R	S			R	R	R					R												R	R			R	R
29671	review_ID1807	258	258	Denmark	Europe	2012	No	Damborg et al., 2016	Dog	Clinical	Wound	Wound	Broth microdilution	R	R	S	R	R	R	R			R	S	R					R												R	S			R	S
30058	review_ID1808	286		Denmark	Europe	2012	No	Damborg et al., 2016	Dog	Clinical	Ear	Otitis	Broth microdilution	R	R	S	R	R	S	R			R	S	R					R												R	S			R	S
30085	review_ID1809	71	71	Denmark	Europe	2012	No	Damborg et al., 2016	Dog	Clinical	Skin	SSTI	Broth microdilution	R	R	S	R	R	S	R			R	R	R					R												R	R			R	S
30179	review_ID1810	118	277	Denmark	Europe	2012	No	Damborg et al., 2016	Dog	Clinical	Not specified	Other	Broth microdilution	R	R	S	R	R	S	S			R	S	R					R												R	S			R	S
30511	review_ID1811	45	45	Denmark	Europe	2012	No	Damborg et al., 2016	Dog	Clinical	Skin	SSTI	Broth microdilution	R	R	I	R	R	S	R			R	R	R					R												R	R			R	S
30538	review_ID1812	265	277	Denmark	Europe	2012	No	Damborg et al., 2016	Dog	Clinical	Not specified	Other	Broth microdilution	R	R	R	R	R	S	R			R	S	R					R												R	S			R	R
30655	review_ID1813	288	45	Denmark	Europe	2012	No	Damborg et al., 2016	Dog	Clinical	Skin	SSTI	Broth microdilution	R	R	I	R	R	S	R			R	R	R					R												R	R			R	S
31106	review_ID1814	71	71	Denmark	Europe	2013	No	Damborg et al., 2016	Dog	Clinical	Wound	Wound	Broth microdilution	R	R	R	R	R	S	R			R	R	R					R												R	R			R	R
31304	review_ID1815	290	258	Denmark	Europe	2013	No	Damborg et al., 2016	Dog	Clinical	Nose	Other	Broth microdilution	R	R	S	R	R	S	R			R	S	R					R												R	S			R	S
31369	review_ID1816	71	71	Denmark	Europe	2013	No	Damborg et al., 2016	Dog	Clinical	Wound	Wound	Broth microdilution	R	R	I	R	S	S	R			S	R	R					R												R	R			R	S
31399	review_ID1817	71	71	Denmark	Europe	2013	No	Damborg et al., 2016	Dog	Clinical	Wound	Wound	Broth microdilution	R	R	I	R	S	I	R			S	R	R					R												R	R			R	S
31413	review_ID1818	290	258	Denmark	Europe	2013	No	Damborg et al., 2016	Dog	Clinical	Wound	Wound	Broth microdilution	R	R	S	R	R	S	R			R	S	R					R												R	S			R	S
29565-1	review_ID1819	71	71	Denmark	Europe	2012	No	Damborg et al., 2016	Dog	Clinical	Skin	SSTI	Broth microdilution	R	R	R	R	S	R	R			S	R	R					R												R	R			R	R
31600	review_ID1820	45	45	Denmark	Europe	2013	No	Damborg et al., 2016	Dog	Clinical	Skin	SSTI	Broth microdilution	R	R	S	R	R	R	R			R	R	R					R												R	R			R	S
32765	review_ID1821	71	71	Denmark	Europe	2014	Yes	Damborg et al., 2016	Dog	Clinical	UTI	UTI	Broth microdilution	R	R	S	R	R	S	S			R	R	R					R												R	R			R	S
32908	review_ID1822	301	258	Denmark	Europe	2014	Yes	Damborg et al., 2016	Dog	Clinical	Vagina	Other	Broth microdilution	R	R	R	S	R	R	R			R	I	R					S												R	S			R	R
33228	review_ID1823	277	277	Denmark	Europe	2014	Yes	Damborg et al., 2016	Dog	Clinical	Skin	SSTI	Broth microdilution	R	R	S	R	R	R	R			R	S	R					R												R	S			R	S
33231	review_ID1824	261	258	Denmark	Europe	2014	Yes	Damborg et al., 2016	Dog	Clinical	Nose	Other	Broth microdilution	R	R	S	R	R	S	R			R	I	R					R												R	S			R	S
33238	review_ID1825	430	277	Denmark	Europe	2014	Yes	Damborg et al., 2016	Dog	Clinical	Wound	Wound	Broth microdilution	R	R	S	R	R	S	S			R	S	R					R												R	S			R	S
33344	review_ID1826	71	71	Denmark	Europe	2014	Yes	Damborg et al., 2016	Dog	Clinical	Skin	SSTI	Broth microdilution	R	R	S	R	R	S	R			R	R	R					R												R	R			R	S
33353	review_ID1827	431	196	Denmark	Europe	2014	Yes	Damborg et al., 2016	Dog	Clinical	Skin	SSTI	Broth microdilution	R	R	S	S	S	S	R			S	R	R					S												R	R			R	S
33648	review_ID1828	414	258	Denmark	Europe	2014	Yes	Damborg et al., 2016	Dog	Clinical	Skin	SSTI	Broth microdilution	R	R	S	R	R	S	S			R	R	R					R												R	R			R	S
26813	review_ID1829	269		Denmark	Europe	2010	No	Damborg et al., 2016	Dog	Clinical	Skin	SSTI	Broth microdilution	R	R	R	R	R	S	S			R	S	R					R												R	S			R	S
28967	review_ID1830	273	258	Denmark	Europe	2012	No	Damborg et al., 2016	Dog	Clinical	Wound	Wound	Broth microdilution	R	R	S	R	R	S	R			R	S	R					R												R	S			R	S
29458	review_ID1831	273	258	Denmark	Europe	2012	No	Damborg et al., 2016	Dog	Clinical	Skin	SSTI	Broth microdilution	R	R	S	R	R	S	R			R	S	R					R												R	S			R	S
29689	review_ID1832	258	258	Denmark	Europe	2012	No	Damborg et al., 2016	Dog	Clinical	Wound	Wound	Broth microdilution	R	R	S	R	R	S	R			R	S	R					R												R	S			R	S
30031	review_ID1833	258	258	Denmark	Europe	2012	No	Damborg et al., 2016	Dog	Clinical	Wound	Wound	Broth microdilution	R	R	S	R	R	S	R			R	S	R					R												R	S			R	S
30200	review_ID1834	295		Denmark	Europe	2012	No	Damborg et al., 2016	Dog	Clinical	Skin	SSTI	Broth microdilution	R	R	S	R	S	R	S			S	S	R					R												R	S			R	S
30243	review_ID1835	258	258	Denmark	Europe	2012	No	Damborg et al., 2016	Dog	Clinical	Skin	SSTI	Broth microdilution	R	R	S	R	R	S	R			R	S	R					R												R	S			R	S
30438	review_ID1836	258	258	Denmark	Europe	2012	No	Damborg et al., 2016	Dog	Clinical	Wound	Wound	Broth microdilution	R	R	S	R	R	S	R			R	S	R					R												R	S			R	S
30618	review_ID1837	71	71	Denmark	Europe	2012	No	Damborg et al., 2016	Dog	Clinical	Skin	SSTI	Broth microdilution	R	R	R	R	R	S	R			R	R	R					R												R	R			R	R
30755	review_ID1838	258	258	Denmark	Europe	2012	No	Damborg et al., 2016	Dog	Clinical	Skin	SSTI	Broth microdilution	R	R	S	R	R	S	R			R	S	R					R												R	S			R	S
2090914045	review_ID1839	71	71	The Netherlands	Europe	2009	No	Wegener et al., 2020	Dog	Clinical	Not specified	Other	Broth microdilution
208071704702-1	review_ID1840	71	71	The Netherlands	Europe	2008	No	Wegener et al., 2020	Dog	Clinical	Not specified	Other	Broth microdilution
208071804401-1	review_ID1841	71	71	The Netherlands	Europe	2008	No	Wegener et al., 2020	Dog	Clinical	Not specified	Other	Broth microdilution
208072207201-1	review_ID1842	45	45	The Netherlands	Europe	2008	No	Wegener et al., 2020	Dog	Clinical	Ear	Otitis	Broth microdilution
208073001801-1	review_ID1843	71	71	The Netherlands	Europe	2008	No	Wegener et al., 2020	Dog	Clinical	Not specified	Other	Broth microdilution
208081905001-1	review_ID1844	71	71	The Netherlands	Europe	2008	No	Wegener et al., 2020	Dog	Clinical	Not specified	Other	Broth microdilution
208082101701-1	review_ID1845	265	277	The Netherlands	Europe	2008	No	Wegener et al., 2020	Dog	Clinical	Ear	Otitis	Broth microdilution
208082803802-1	review_ID1846	71	71	The Netherlands	Europe	2008	No	Wegener et al., 2020	Dog	Clinical	Not specified	Other	Broth microdilution
208090205001-1	review_ID1847	261	258	The Netherlands	Europe	2008	No	Wegener et al., 2020	Dog	Clinical	Pyoderma	SSTI	Broth microdilution
208090903101-3	review_ID1848	71	71	The Netherlands	Europe	2008	No	Wegener et al., 2020	Dog	Clinical	Ear	Otitis	Broth microdilution
208112602301-1	review_ID1849	71	71	The Netherlands	Europe	2008	No	Wegener et al., 2020	Dog	Clinical	Not specified	Other	Broth microdilution
209011202701-2	review_ID1850	71	71	The Netherlands	Europe	2009	No	Wegener et al., 2020	Dog	Clinical	Not specified	Other	Broth microdilution
209011300901-1	review_ID1851	45	45	The Netherlands	Europe	2009	No	Wegener et al., 2020	Dog	Clinical	Ear	Otitis	Broth microdilution
209013002001-1	review_ID1852	45	45	The Netherlands	Europe	2009	No	Wegener et al., 2020	Dog	Clinical	Not specified	Other	Broth microdilution
209020401401-1	review_ID1853	71	71	The Netherlands	Europe	2009	No	Wegener et al., 2020	Dog	Clinical	Not specified	Other	Broth microdilution
209022503501-1	review_ID1854	71	71	The Netherlands	Europe	2009	No	Wegener et al., 2020	Dog	Clinical	Not specified	Other	Broth microdilution
209031201604-5	review_ID1855	71	71	The Netherlands	Europe	2009	No	Wegener et al., 2020	Dog	Clinical	Not specified	Other	Broth microdilution
209032500801-3	review_ID1856	71	71	The Netherlands	Europe	2009	No	Wegener et al., 2020	Dog	Clinical	Not specified	Other	Broth microdilution
209040302601-1	review_ID1857	71	71	The Netherlands	Europe	2009	No	Wegener et al., 2020	Dog	Clinical	Not specified	Other	Broth microdilution
209042702101-1	review_ID1858	71	71	The Netherlands	Europe	2009	No	Wegener et al., 2020	Dog	Clinical	Not specified	Other	Broth microdilution
209080503802-1	review_ID1859	334	258	The Netherlands	Europe	2009	No	Wegener et al., 2020	Dog	Clinical	Pyoderma	SSTI	Broth microdilution
209100702102-1	review_ID1860	45	45	The Netherlands	Europe	2009	No	Wegener et al., 2020	Dog	Clinical	Ear	Otitis	Broth microdilution
209113002401-1	review_ID1861	261	258	The Netherlands	Europe	2009	No	Wegener et al., 2020	Dog	Clinical	Wound	Wound	Broth microdilution
210050305001-1	review_ID1862	45	45	The Netherlands	Europe	2010	No	Wegener et al., 2020	Dog	Clinical	Ear	Otitis	Broth microdilution
210062301601-1	review_ID1863	71	71	The Netherlands	Europe	2010	No	Wegener et al., 2020	Dog	Clinical	Not specified	Other	Broth microdilution
210081303901-1	review_ID1864	258	258	The Netherlands	Europe	2010	No	Wegener et al., 2020	Dog	Clinical	Wound	Wound	Broth microdilution
210083003701-1	review_ID1865	258	258	The Netherlands	Europe	2010	No	Wegener et al., 2020	Dog	Clinical	Pyoderma	SSTI	Broth microdilution
210101902302-1	review_ID1866	261	258	The Netherlands	Europe	2010	No	Wegener et al., 2020	Dog	Clinical	Ear	Otitis	Broth microdilution
210102003501-1	review_ID1867	336	258	The Netherlands	Europe	2010	No	Wegener et al., 2020	Dog	Clinical	Pyoderma	SSTI	Broth microdilution
211012802302-1	review_ID1868	71	71	The Netherlands	Europe	2011	No	Wegener et al., 2020	Dog	Clinical	Ear	Otitis	Broth microdilution
211041505801-1	review_ID1869	71	71	The Netherlands	Europe	2011	No	Wegener et al., 2020	Dog	Clinical	Not specified	Other	Broth microdilution
211083101901-1	review_ID1870	71	71	The Netherlands	Europe	2011	No	Wegener et al., 2020	Dog	Clinical	Not specified	Other	Broth microdilution
212030604001-1	review_ID1871	307	258	The Netherlands	Europe	2012	No	Wegener et al., 2020	Dog	Clinical	Wound	Wound	Broth microdilution
212030802401-1	review_ID1872	350	258	The Netherlands	Europe	2012	No	Wegener et al., 2020	Dog	Clinical	Pyoderma	SSTI	Broth microdilution
212042703101-1	review_ID1873	71	71	The Netherlands	Europe	2012	No	Wegener et al., 2020	Dog	Clinical	Not specified	Other	Broth microdilution
212061102701-1	review_ID1874	258	258	The Netherlands	Europe	2012	No	Wegener et al., 2020	Dog	Clinical	Pyoderma	SSTI	Broth microdilution
212112902001-1	review_ID1875	350	258	The Netherlands	Europe	2012	No	Wegener et al., 2020	Dog	Clinical	Wound	Wound	Broth microdilution
212122401201-1	review_ID1876	258	258	The Netherlands	Europe	2012	No	Wegener et al., 2020	Dog	Clinical	Pyoderma	SSTI	Broth microdilution
213010701401-1	review_ID1877	71	71	The Netherlands	Europe	2013	No	Wegener et al., 2020	Dog	Clinical	Not specified	Other	Broth microdilution
213012202401-1	review_ID1878	258	258	The Netherlands	Europe	2013	No	Wegener et al., 2020	Dog	Clinical	Pyoderma	SSTI	Broth microdilution
213012301501-1	review_ID1879	342	277	The Netherlands	Europe	2013	No	Wegener et al., 2020	Dog	Clinical	Wound	Wound	Broth microdilution
213021206001-3	review_ID1880	45	45	The Netherlands	Europe	2013	No	Wegener et al., 2020	Dog	Clinical	Oral cavity	Other	Broth microdilution
213032704301-1	review_ID1881	277	277	The Netherlands	Europe	2013	No	Wegener et al., 2020	Dog	Clinical	Ear	Otitis	Broth microdilution
213041503101-1	review_ID1882	346	277	The Netherlands	Europe	2013	No	Wegener et al., 2020	Dog	Clinical	Bone	Other	Broth microdilution
213062502301-1	review_ID1883	261	258	The Netherlands	Europe	2013	No	Wegener et al., 2020	Dog	Clinical	Pyoderma	SSTI	Broth microdilution
213092504301-1	review_ID1884	312	258	The Netherlands	Europe	2013	No	Wegener et al., 2020	Dog	Clinical	Wound	Wound	Broth microdilution
213101701201-2	review_ID1885	265	277	The Netherlands	Europe	2013	No	Wegener et al., 2020	Dog	Clinical	Wound	Wound	Broth microdilution
213101103401-1	review_ID1886	258	258	The Netherlands	Europe	2013	No	Wegener et al., 2020	Dog	Clinical	Pyoderma	SSTI	Broth microdilution
213121103501-1	review_ID1887	71	71	The Netherlands	Europe	2013	No	Wegener et al., 2020	Dog	Clinical	Not specified	Other	Broth microdilution
213123104301-4	review_ID1888	45	45	The Netherlands	Europe	2013	No	Wegener et al., 2020	Dog	Clinical	Ear	Otitis	Broth microdilution
47504	review_ID1889	1403	1631	Denmark	Europe	2022	Yes	Pirolo et al., 2023	Dog	Clinical	Pyoderma	SSTI	Broth microdilution
26071-1	review_ID1890	2182	258	Denmark	Europe	2009	No	Pirolo et al., 2023	Dog	Clinical	Skin	SSTI	Broth microdilution
41470	review_ID1891	2185	551	Denmark	Europe	2018	Yes	Pirolo et al., 2023	Dog	Clinical	Wound	Wound	Broth microdilution
43468	review_ID1892	2186		Denmark	Europe	2019	Yes	Pirolo et al., 2023	Dog	Clinical	Skin	SSTI	Broth microdilution
46365	review_ID1893	2331	1631	Denmark	Europe	2021	Yes	Pirolo et al., 2023	Dog	Clinical	Wound	Wound	Broth microdilution
23639	review_ID1894	258	258	Denmark	Europe	2008	No	Pirolo et al., 2023	Dog	Clinical	Ear	Otitis	Broth microdilution
38637	review_ID1895	258	258	Denmark	Europe	2017	Yes	Pirolo et al., 2023	Dog	Clinical	Wound	Wound	Broth microdilution
43101	review_ID1896	258	258	Denmark	Europe	2019	Yes	Pirolo et al., 2023	Dog	Clinical	Skin	SSTI	Broth microdilution
25561-1	review_ID1897	258	258	Denmark	Europe	2009	No	Pirolo et al., 2023	Dog	Clinical	Nose	Other	Broth microdilution
S79A1	review_ID1898	258	258	Denmark	Europe	2013	No	Pirolo et al., 2023	Dog	Clinical	Skin	SSTI	Broth microdilution
S80C7	review_ID1899	258	258	Denmark	Europe	2013	No	Pirolo et al., 2023	Dog	Clinical	Wound	Wound	Broth microdilution
44171	review_ID1900	258	258	Denmark	Europe	2019	Yes	Pirolo et al., 2023	Dog	Clinical	Wound	Wound	Broth microdilution
47209	review_ID1901	258	258	Denmark	Europe	2022	Yes	Pirolo et al., 2023	Dog	Clinical	Skin	SSTI	Broth microdilution
33231-2	review_ID1902	261	258	Denmark	Europe	2014	Yes	Pirolo et al., 2023	Dog	Clinical	Nose	Other	Broth microdilution
43520	review_ID1903	261	258	Denmark	Europe	2019	Yes	Pirolo et al., 2023	Dog	Clinical	Skin	SSTI	Broth microdilution
39490	review_ID1904	265	277	Denmark	Europe	2017	Yes	Pirolo et al., 2023	Dog	Clinical	Wound	Wound	Broth microdilution
E138	review_ID1905	291		Denmark	Europe	2008	No	Pirolo et al., 2023	Dog	Clinical	Skin	SSTI	Broth microdilution
37037	review_ID1906	301	258	Denmark	Europe	2016	Yes	Pirolo et al., 2023	Dog	Clinical	Wound	Wound	Broth microdilution
41484	review_ID1907	1338	121	Denmark	Europe	2018	Yes	Pirolo et al., 2023	Dog	Clinical	Wound	Wound	Broth microdilution
41693	review_ID1908	1338	121	Denmark	Europe	2018	Yes	Pirolo et al., 2023	Dog	Clinical	Wound	Wound	Broth microdilution
42654	review_ID1909	1338	121	Denmark	Europe	2019	Yes	Pirolo et al., 2023	Dog	Clinical	Skin	SSTI	Broth microdilution
37711-3	review_ID1910	2190	551	Denmark	Europe	2016	Yes	Pirolo et al., 2023	Dog	Clinical	Nose	Other	Broth microdilution
37028	review_ID1911	551	551	Denmark	Europe	2016	Yes	Pirolo et al., 2023	Dog	Clinical	Skin	SSTI	Broth microdilution
37235	review_ID1912	551	551	Denmark	Europe	2016	Yes	Pirolo et al., 2023	Dog	Clinical	Skin	SSTI	Broth microdilution
46507	review_ID1913	551	551	Denmark	Europe	2021	Yes	Pirolo et al., 2023	Dog	Clinical	Wound	Wound	Broth microdilution
46726	review_ID1914	551	551	Denmark	Europe	2021	Yes	Pirolo et al., 2023	Dog	Clinical	Skin	SSTI	Broth microdilution
45498	review_ID1915	1563		Denmark	Europe	2021	Yes	Pirolo et al., 2023	Dog	Clinical	Wound	Wound	Broth microdilution
46427	review_ID1916	1563		Denmark	Europe	2021	Yes	Pirolo et al., 2023	Dog	Clinical	Wound	Wound	Broth microdilution
41258	review_ID1917	2191		Denmark	Europe	2018	Yes	Pirolo et al., 2023	Dog	Clinical	Wound	Wound	Broth microdilution
45155-1	review_ID1918	2328	121	Denmark	Europe	2020	Yes	Pirolo et al., 2023	Dog	Clinical	Ear	Otitis	Broth microdilution
45201	review_ID1919	2328	121	Denmark	Europe	2020	Yes	Pirolo et al., 2023	Dog	Clinical	Wound	Wound	Broth microdilution
46464-1	review_ID1920	2328	121	Denmark	Europe	2021	Yes	Pirolo et al., 2023	Dog	Clinical	Skin	SSTI	Broth microdilution
46464-2	review_ID1921	924		Denmark	Europe	2021	Yes	Pirolo et al., 2023	Dog	Clinical	Skin	SSTI	Broth microdilution
29237-1	review_ID1922	45	45	Denmark	Europe	2012	No	Pirolo et al., 2023	Dog	Clinical	Ear	Otitis	Broth microdilution
43025	review_ID1923	85	45	Denmark	Europe	2019	Yes	Pirolo et al., 2023	Dog	Clinical	Wound	Wound	Broth microdilution
37261	review_ID1924	71	71	Denmark	Europe	2016	Yes	Pirolo et al., 2023	Dog	Clinical	Wound	Wound	Broth microdilution
45613	review_ID1925	2035	309	Denmark	Europe	2021	Yes	Pirolo et al., 2023	Dog	Clinical	UTI	UTI	Broth microdilution
18S02741-1	review_ID1926	258	258	The Netherlands	Europe	2011	No	Pirolo et al., 2023	Dog	Clinical	Not specified	Other	Broth microdilution
18S02745-1	review_ID1927	258	258	The Netherlands	Europe	2014	Yes	Pirolo et al., 2023	Dog	Clinical	Not specified	Other	Broth microdilution
18S02753-1	review_ID1928	258	258	The Netherlands	Europe	2015	Yes	Pirolo et al., 2023	Dog	Clinical	Not specified	Other	Broth microdilution
18S02755-1	review_ID1929	258	258	The Netherlands	Europe	2015	Yes	Pirolo et al., 2023	Dog	Clinical	Not specified	Other	Broth microdilution
18S02762-1	review_ID1930	258	258	The Netherlands	Europe	2016	Yes	Pirolo et al., 2023	Dog	Clinical	Not specified	Other	Broth microdilution
18S02763-1	review_ID1931	258	258	The Netherlands	Europe	2016	Yes	Pirolo et al., 2023	Dog	Clinical	Not specified	Other	Broth microdilution
18S02765-1	review_ID1932	258	258	The Netherlands	Europe	2017	Yes	Pirolo et al., 2023	Dog	Clinical	Not specified	Other	Broth microdilution
18S02767-1	review_ID1933	258	258	The Netherlands	Europe	2017	Yes	Pirolo et al., 2023	Dog	Clinical	Not specified	Other	Broth microdilution
18S02820-1	review_ID1934	258	258	The Netherlands	Europe	2018	Yes	Pirolo et al., 2023	Dog	Clinical	Not specified	Other	Broth microdilution
18S02747-1	review_ID1935	261	258	The Netherlands	Europe	2014	Yes	Pirolo et al., 2023	Dog	Clinical	Not specified	Other	Broth microdilution
18S02752-1	review_ID1936	261	258	The Netherlands	Europe	2015	Yes	Pirolo et al., 2023	Dog	Clinical	Not specified	Other	Broth microdilution
18S02750-1	review_ID1937	265	277	The Netherlands	Europe	2015	Yes	Pirolo et al., 2023	Dog	Clinical	Not specified	Other	Broth microdilution
18S02756-1	review_ID1938	301	258	The Netherlands	Europe	2015	Yes	Pirolo et al., 2023	Dog	Clinical	Not specified	Other	Broth microdilution
18S02768-1	review_ID1939	337	277	The Netherlands	Europe	2017	Yes	Pirolo et al., 2023	Dog	Clinical	Not specified	Other	Broth microdilution
18S02769-1	review_ID1940	260	64	The Netherlands	Europe	2017	Yes	Pirolo et al., 2023	Dog	Clinical	Not specified	Other	Broth microdilution
18S02757-1	review_ID1941	699		The Netherlands	Europe	2016	Yes	Pirolo et al., 2023	Dog	Clinical	Not specified	Other	Broth microdilution
18S02771-1	review_ID1942	1376	45	The Netherlands	Europe	2017	Yes	Pirolo et al., 2023	Dog	Clinical	Not specified	Other	Broth microdilution
18S02773-1	review_ID1943	1376	45	The Netherlands	Europe	2018	Yes	Pirolo et al., 2023	Dog	Clinical	Not specified	Other	Broth microdilution
18S02817-1	review_ID1944	1376	45	The Netherlands	Europe	2018	Yes	Pirolo et al., 2023	Dog	Clinical	Not specified	Other	Broth microdilution
18S02818-1	review_ID1945	659	45	The Netherlands	Europe	2018	Yes	Pirolo et al., 2023	Dog	Clinical	Not specified	Other	Broth microdilution
18S02770-1	review_ID1946	551	551	The Netherlands	Europe	2017	Yes	Pirolo et al., 2023	Dog	Clinical	Not specified	Other	Broth microdilution
18S02816-1	review_ID1947	551	551	The Netherlands	Europe	2018	Yes	Pirolo et al., 2023	Dog	Clinical	Not specified	Other	Broth microdilution
18S02772-1	review_ID1948	315	71	The Netherlands	Europe	2018	Yes	Pirolo et al., 2023	Dog	Clinical	Not specified	Other	Broth microdilution
18S02748-1	review_ID1949	341		The Netherlands	Europe	2014	Yes	Pirolo et al., 2023	Dog	Clinical	Not specified	Other	Broth microdilution
18S02758-1	review_ID1950	341		The Netherlands	Europe	2016	Yes	Pirolo et al., 2023	Dog	Clinical	Not specified	Other	Broth microdilution
18S02733-1	review_ID1951	45	45	The Netherlands	Europe	2007	No	Pirolo et al., 2023	Dog	Clinical	Not specified	Other	Broth microdilution
Can4	review_ID1952	498	258	Canada	North America	2007	No	Pirolo et al., 2023	Dog	Clinical	Not specified	Other	Broth microdilution
E126	review_ID1953	498	258	Canada	North America	2004	No	Pirolo et al., 2023	Dog	Clinical	Nose	Other	Broth microdilution
Can8	review_ID1954	84	757	Canada	North America	2007	No	Pirolo et al., 2023	Dog	Clinical	Not specified	Other	Broth microdilution
Can5	review_ID1955	68	68	USA	North America	2007	No	Pirolo et al., 2023	Dog	Clinical	Not specified	Other	Broth microdilution
Can6	review_ID1956	68	68	USA	North America	2007	No	Pirolo et al., 2023	Dog	Clinical	Not specified	Other	Broth microdilution
E044	review_ID1957	41		Sweden	Europe	2006	No	Pirolo et al., 2023	Dog	Clinical	Skin	SSTI	Broth microdilution
D8	review_ID1958	2164	45	Brazil	South America	2019	Yes	Viegas et al., 2022	Dog	Clinical	Skin	SSTI	Disk diffusion	R	R	R	R	R	R	R		R								R
D8	review_ID1959	366	363	Korea	Asia	2017-2018	Yes	Kang and Hwang 2020	Dog	Clinical	Pyoderma	SSTI	Disk diffusion	R	R	R	S	R	S	S		R	S							S				R													S
D8	review_ID1960	366	363	Korea	Asia	2017-2018	Yes	Kang and Hwang 2020	Dog	Clinical	Pyoderma	SSTI	Disk diffusion	R	R	R	S	R	S	S		R	S							S				R													S
P-184	review_ID1961	71	71	Finland	Europe	2010-2011	No	Grönthal et al., 2014	Not specified/Other	Not specified	Not specified	Not specified	Disk diffusion
P-184	review_ID1962	71	71	Finland	Europe	2011	No	Gronthal et al., 2017	Dog	Clinical	Not specified	Other	Disk diffusion	R			R	R		R										R
P-184	review_ID1963	71	71	Finland	Europe	2011	No	Gronthal et al., 2017	Dog	Clinical	Not specified	Other	Disk diffusion	R			R	R		R										R
AI_0004	review_ID1964	496	121	USA	North America	2016	Yes	Sawhney et al. 2023	Cat	Clinical	UTI	UTI	Disk diffusion	R			R			R		R	S	R						R
AI_0006	review_ID1965	1229		USA	North America	2016	Yes	Sawhney et al. 2023	Dog	Clinical	Pyoderma	SSTI	Disk diffusion	R			R			R		R	S	R						R
AI_0010	review_ID1966	2389	64	USA	North America	2016	Yes	Sawhney et al. 2023	Dog	Clinical	UTI	UTI	Disk diffusion	R			R			R		S	S	S						R
AI_0013	review_ID1967	2392	64	USA	North America	2016	Yes	Sawhney et al. 2023	Dog	Clinical	UTI	UTI	Disk diffusion	R			R			R		R	S	R						R
AI_0026	review_ID1968	311	45	USA	North America	2016	Yes	Sawhney et al. 2023	Dog	Clinical	Skin	SSTI	Disk diffusion	S			R			R		R	S	R						R
AI_0035	review_ID1969	2408		USA	North America	2016	Yes	Sawhney et al. 2023	Cat	Clinical	UTI	UTI	Disk diffusion	S			R			R		R	S	R						R
AI_0039	review_ID1970	121	121	USA	North America	2016	Yes	Sawhney et al. 2023	Dog	Clinical	Skin	SSTI	Disk diffusion	R			R			R		R	S	R						R
AI_0051	review_ID1971	155	757	USA	North America	2016	Yes	Sawhney et al. 2023	Dog	Clinical	Abscess	SSTI	Disk diffusion	R			R			R		R	S	R						R
AI_0053	review_ID1972	64	64	USA	North America	2016	Yes	Sawhney et al. 2023	Dog	Clinical	Skin	SSTI	Disk diffusion	S			R			R		R	S	R						R
AI_0068	review_ID1973	555		USA	North America	2016	Yes	Sawhney et al. 2023	Dog	Clinical	Skin	SSTI	Disk diffusion	S			S			S		S	S	S						S
AI_0069	review_ID1974	2275		USA	North America	2016	Yes	Sawhney et al. 2023	Dog	Clinical	UTI	UTI	Disk diffusion	R			S			R		S	S	S						S
AI_0077	review_ID1975	1055	566	USA	North America	2016	Yes	Sawhney et al. 2023	Dog	Clinical	UTI	UTI	Disk diffusion	R			R			S		R	S	R						R
AI_0080	review_ID1976	45	45	USA	North America	2016	Yes	Sawhney et al. 2023	Dog	Clinical	UTI	UTI	Disk diffusion	R			R			R		R	S	R						R
AI_0092	review_ID1977	45	45	USA	North America	2016	Yes	Sawhney et al. 2023	Dog	Clinical	Wound	Wound	Disk diffusion	R			R			R		S	S	S						R
AI_0095	review_ID1978	1431	1431	USA	North America	2016	Yes	Sawhney et al. 2023	Dog	Clinical	Wound	Wound	Disk diffusion	R			S			S		S	S	S						S
HI_0003	review_ID1979	181		USA	North America	2016	Yes	Sawhney et al. 2023	Human	Clinical	Not specified	Other	Disk diffusion	S			R			R		R	S							R
HI_0012	review_ID1980	68	68	USA	North America	2016	Yes	Sawhney et al. 2023	Human	Clinical	Not specified	Other	Disk diffusion	R			R			R		R	R							R
HI_0014	review_ID1981	64	64	USA	North America	2016	Yes	Sawhney et al. 2023	Human	Clinical	Not specified	Other	Disk diffusion	S			S			S		S	S							S
HI_0018	review_ID1982	2455		USA	North America	2016	Yes	Sawhney et al. 2023	Human	Clinical	Not specified	Other	Disk diffusion	R			R			S		S	S							R
HI_0030	review_ID1983	698	45	USA	North America	2016	Yes	Sawhney et al. 2023	Human	Clinical	Not specified	Other	Disk diffusion	R			R			S			R							R
HI_0035	review_ID1984	181		USA	North America	2016	Yes	Sawhney et al. 2023	Human	Clinical	Not specified	Other	Disk diffusion	R			R			R		R	S							R
HI_0039	review_ID1985	84	757	USA	North America	2016	Yes	Sawhney et al. 2023	Human	Clinical	Not specified	Other	Disk diffusion	R			R			R		R	S							R
HI_0040	review_ID1986	909		USA	North America	2016	Yes	Sawhney et al. 2023	Human	Clinical	Not specified	Other	Disk diffusion	R			S			S		S	S							S
HI_0075	review_ID1987	2484		USA	North America	2016	Yes	Sawhney et al. 2023	Human	Clinical	Not specified	Other	Disk diffusion	S			R			R		R	S							R
HI_0088	review_ID1988	261	258	USA	North America	2016	Yes	Sawhney et al. 2023	Human	Clinical	Not specified	Other	Disk diffusion	S			R			R		S	S							R
HI_0105	review_ID1989	68	68	USA	North America	2016	Yes	Sawhney et al. 2023	Human	Clinical	Not specified	Other	Disk diffusion	R			R			R		R	S							R
HI_0108	review_ID1990	1390		USA	North America	2016	Yes	Sawhney et al. 2023	Human	Clinical	Not specified	Other	Disk diffusion	R			S			S		S	S							S
HI_0112	review_ID1991	2503		USA	North America	2016	Yes	Sawhney et al. 2023	Human	Clinical	Not specified	Other	Disk diffusion	R			R			S			S							R
HI_0113	review_ID1992	2503		USA	North America	2016	Yes	Sawhney et al. 2023	Human	Clinical	Not specified	Other	Disk diffusion
HI_0173	review_ID1993	1390		USA	North America	2016	Yes	Sawhney et al. 2023	Human	Clinical	Not specified	Other	Disk diffusion	R			S			S			S							S
HI_0177	review_ID1994	181		USA	North America	2016	Yes	Sawhney et al. 2023	Human	Clinical	Not specified	Other	Disk diffusion	R			R			R			R							R
HI_0179	review_ID1995	1229		USA	North America	2016	Yes	Sawhney et al. 2023	Human	Clinical	Not specified	Other	Disk diffusion	R			R			R			S							R
HI_0181	review_ID1996	1229		USA	North America	2016	Yes	Sawhney et al. 2023	Human	Clinical	Not specified	Other	Disk diffusion	R			R			R		R	R							R
HI_0186	review_ID1997	551	551	USA	North America	2016	Yes	Sawhney et al. 2023	Human	Clinical	Not specified	Other	Disk diffusion	S			R			S			S							R
SF_0056	review_ID1998	862		USA	North America	2016	Yes	Sawhney et al. 2023	Environment	Environment	House	Environment	Disk diffusion	R			S			S		S	S	S						S
[truncated: 656 more rows]
[truncated: 27 more columns]

[truncated: 2 more sheets: Table S11, Table S12]
